# Supplementary material for: Genetic Variation and Covariation in Male Attractiveness and Female Mating Preferences in Drosophila melanogaster
Source: G3 (Bethesda). 2013 Nov 8;4(1):79–88. doi: 10.1534/g3.113.007468 (PMC3887542; doi:10.1534/g3.113.007468)
Supplement: Supporting Information [file supp_g3.113.007468_FileS2.xlsx]

## Sheet: Sheet1
Male Genotype	Female Genotype	Male Age	Female Age	Mating Success	Courtship Latency	Copulation Latency	Copulation Duration	ln(Courtship Latency)	ln(Copulation Latency)	ln(Copulation Duration)	Day	Camera
315	360	6	6	0	37	3563	1	3.61092	8.17836	0	1	1
315	360	6	6	1	149	132	1357	5.00395	4.8828	7.21303	1	1
315	379	6	6	1	13	936	1041	2.56495	6.84162	6.94794	1	1
315	379	6	6	1	102	390	1116	4.62497	5.96615	7.01751	1	1
315	437	6	6	0	4	3596	1	1.38629	8.18758	0	1	1
315	437	6	6	1	26	1485	976	3.2581	7.30317	6.88346	1	1
315	707	6	6	0	11	3589	1	2.3979	8.18563	0	1	1
315	707	6	6	0	29	3571	1	3.3673	8.1806	0	1	1
315	732	6	6	1	7	297	962	1.94591	5.69373	6.86901	1	1
315	732	6	6	0	29	3571	1	3.3673	8.1806	0	1	1
360	315	6	6	1	11	776	1167	2.3979	6.65415	7.06219	1	1
360	315	6	6	1	99	867	1521	4.59512	6.76504	7.32712	1	1
360	379	6	6	1	29	945	1079	3.3673	6.85118	6.98379	1	1
360	379	6	6	0	38	3562	1	3.63759	8.17808	0	1	1
360	437	6	6	1	81	1229	1994	4.39445	7.11396	7.5979	1	1
360	437	6	6	0	24	3576	1	3.17805	8.182	0	1	1
360	707	6	6	0	31	3569	1	3.43399	8.18004	0	1	1
360	707	6	6	0	270	3330	1	5.59842	8.11073	0	1	1
360	732	6	6	0	14	3586	1	2.63906	8.18479	0	1	1
360	732	6	6	1	486	319	1489	6.18621	5.76519	7.30586	1	1
379	732	6	6	0	13	3587	1	2.56495	8.18507	0	1	2
379	732	6	6	0	62	3538	1	4.12713	8.17132	0	1	2
379	707	6	6	0	6	3594	1	1.79176	8.18702	0	1	2
379	707	6	6	0	147	3453	1	4.99043	8.147	0	1	2
379	437	6	6	1	168	152	1123	5.12396	5.02388	7.02376	1	2
379	437	6	6	1	108	99	1113	4.68213	4.59512	7.01481	1	2
379	360	6	6	1	31	569	1116	3.43399	6.34388	7.01751	1	2
379	360	6	6	1	10	107	1072	2.30259	4.67283	6.97728	1	2
379	315	6	6	1	86	776	1131	4.45435	6.65415	7.03086	1	2
437	732	6	6	1	123	574	1098	4.81218	6.35263	7.00125	1	2
437	732	6	6	1	31	547	1355	3.43399	6.30445	7.21156	1	2
437	707	6	6	0	40	3560	1	3.68888	8.17752	0	1	2
437	707	6	6	0	49	3551	1	3.89182	8.17498	0	1	2
437	379	6	6	0	63	3537	1	4.14313	8.17103	0	1	2
437	379	6	6	1	116	942	957	4.75359	6.84801	6.8638	1	2
437	360	6	6	1	24	194	1295	3.17805	5.26786	7.16627	1	2
437	360	6	6	0	9	3591	1	2.19722	8.18619	0	1	2
437	315	6	6	1	140	293	1506	4.94164	5.68017	7.31721	1	2
437	315	6	6	1	67	371	1248	4.20469	5.9162	7.1293	1	2
732	437	4	6	1	93	729	924	4.5326	6.59167	6.82871	1	3
732	360	4	6	1	43	152	1181	3.7612	5.02388	7.07412	1	3
732	379	4	6	0	41	3559	1	3.71357	8.17723	0	1	3
732	732	4	6	0	51	3549	1	3.93183	8.17442	0	1	3
732	437	4	6	1	47	111	1101	3.85015	4.70953	7.00397	1	3
732	315	4	6	0	30	3570	1	3.4012	8.18032	0	1	3
732	360	4	6	0	13	3587	1	2.56495	8.18507	0	1	3
732	379	4	6	0	12	3588	1	2.48491	8.18535	0	1	3
732	732	4	6	0	15	3585	1	2.70805	8.18451	0	1	3
732	437	4	6	1	77	83	1158	4.34381	4.41884	7.05445	1	3
732	315	4	6	0	150	3450	1	5.01064	8.14613	0	1	3
732	360	4	6	0	22	3578	1	3.09104	8.18256	0	1	3
732	379	4	6	0	31	3569	1	3.43399	8.18004	0	1	3
732	707	4	6	1	24	324	936	3.17805	5.78074	6.84162	1	3
732	437	4	6	1	67	809	1051	4.20469	6.6958	6.9575	1	3
732	315	4	6	0	44	3556	1	3.78419	8.17639	0	1	3
732	360	4	6	1	27	295	1173	3.29584	5.68698	7.06732	1	3
732	379	4	6	1	21	313	99	3.04452	5.7462	4.59512	1	3
732	707	4	6	0	11	3589	1	2.3979	8.18563	0	1	3
315	360	6	6	1	42	712	871	3.73767	6.56808	6.76964	1	4
360	379	6	6	1	34	1308	1224	3.52636	7.17625	7.10988	1	4
379	437	6	6	1	90	434	933	4.49981	6.07304	6.83841	1	4
437	315	6	6	0	17	3583	1	2.83321	8.18396	0	1	4
437	732	6	6	1	443	72	1131	6.09357	4.27667	7.03086	1	4
732	315	6	6	1	8	55	1042	2.07944	4.00733	6.9489	1	4
315	732	6	6	0	117	3483	1	4.76217	8.15565	0	1	4
360	732	6	6	1	110	1563	1364	4.70048	7.35436	7.21818	1	4
379	732	6	6	0	102	3498	1	4.62497	8.15995	0	1	4
732	315	6	6	1	106	661	1145	4.66344	6.49375	7.04316	1	4
732	360	6	6	1	38	387	1118	3.63759	5.95842	7.0193	1	4
315	360	6	6	1	77	264	1144	4.34381	5.57595	7.04229	1	4
360	315	6	6	1	194	280	1519	5.26786	5.63479	7.32581	1	4
437	315	6	6	1	102	1071	409	4.62497	6.97635	6.01372	1	4
315	437	6	6	1	26	188	1005	3.2581	5.23644	6.91274	1	4
437	379	6	6	1	218	293	657	5.3845	5.68017	6.48768	1	4
437	732	6	6	0	47	3553	1	3.85015	8.17555	0	1	4
360	379	6	6	1	39	161	770	3.66356	5.0814	6.64639	1	4
360	437	5	5	0	122	3478	1	4.80402	8.15421	0	2	1
360	437	5	5	1	16	1273	1013	2.77259	7.14913	6.92067	2	1
360	437	5	5	0	269	3331	1	5.59471	8.11103	0	2	1
360	437	5	5	1	27	1427	993	3.29584	7.26333	6.90073	2	1
360	437	5	5	1	8	990	1070	2.07944	6.8977	6.97541	2	1
379	437	5	5	1	546	712	1531	6.30262	6.56808	7.33368	2	1
379	437	5	5	1	66	276	1201	4.18965	5.6204	7.09091	2	1
379	437	5	5	1	59	711	1263	4.07754	6.56667	7.14125	2	1
379	437	5	5	1	1079	24	2224	6.98379	3.17805	7.70706	2	1
379	437	5	5	1	144	962	1051	4.96981	6.86901	6.9575	2	1
379	379	5	5	1	3	431	825	1.09861	6.06611	6.71538	2	1
379	379	5	5	0	37	3563	1	3.61092	8.17836	0	2	1
379	379	5	5	0	9	3591	1	2.19722	8.18619	0	2	1
379	379	5	5	0	55	3545	1	4.00733	8.17329	0	2	1
379	379	5	5	1	72	387	1311	4.27667	5.95842	7.17855	2	1
379	379	5	5	1	18	288	685	2.89037	5.66296	6.52942	2	1
379	379	5	5	1	11	274	1079	2.3979	5.61313	6.98379	2	1
379	379	5	5	0	76	3524	1	4.33073	8.16735	0	2	1
379	379	5	5	0	95	3505	1	4.55388	8.16195	0	2	1
360	360	5	5	0	39	3561	1	3.66356	8.1778	0	2	2
360	360	5	5	1	21	78	1228	3.04452	4.35671	7.11314	2	2
360	360	5	5	1	24	1152	1081	3.17805	7.04925	6.98564	2	2
360	360	5	5	0	205	3395	1	5.32301	8.13006	0	2	2
360	360	5	5	0	6	3594	1	1.79176	8.18702	0	2	2
360	360	5	5	1	80	344	1229	4.38203	5.84064	7.11396	2	2
360	360	5	5	1	176	555	1460	5.17048	6.31897	7.28619	2	2
360	360	5	5	1	9	295	1125	2.19722	5.68698	7.02554	2	2
437	437	5	5	1	52	107	1116	3.95124	4.67283	7.01751	2	2
437	437	5	5	1	87	292	1126	4.46591	5.67675	7.02643	2	2
437	437	5	5	1	102	366	1069	4.62497	5.90263	6.97448	2	2
437	437	5	5	1	94	350	480	4.54329	5.85793	6.17379	2	2
437	437	5	5	0	96	3504	1	4.56435	8.16166	0	2	2
437	437	5	5	0	201	3399	1	5.3033	8.13124	0	2	2
437	437	5	5	1	39	282	1440	3.66356	5.64191	7.2724	2	2
437	437	5	5	1	96	177	1415	4.56435	5.17615	7.25488	2	2
437	437	5	5	1	224	1189	1293	5.41165	7.08087	7.16472	2	2
437	437	5	5	0	157	3443	1	5.05625	8.1441	0	2	2
732	732	5	5	0	64	3536	1	4.15888	8.17075	0	2	3
732	732	5	5	0	33	3567	1	3.49651	8.17948	0	2	3
732	732	5	5	1	105	530	1196	4.65396	6.27288	7.08674	2	3
732	732	5	5	0	24	3576	1	3.17805	8.182	0	2	3
732	732	5	5	0	28	3572	1	3.3322	8.18088	0	2	3
732	732	5	5	1	57	189	707	4.04305	5.24175	6.56103	2	3
732	732	5	5	1	30	798	744	3.4012	6.68211	6.61204	2	3
732	732	5	5	0	71	3529	1	4.26268	8.16877	0	2	3
732	732	5	5	0	12	3588	1	2.48491	8.18535	0	2	3
732	732	5	5	1	39	505	890	3.66356	6.22456	6.79122	2	3
360	732	5	5	1	11	1242	932	2.3979	7.12448	6.83733	2	3
360	732	5	5	0	134	3466	1	4.89784	8.15076	0	2	3
360	732	5	5	0	45	3555	1	3.80666	8.17611	0	2	3
379	732	5	5	0	59	3541	1	4.07754	8.17216	0	2	3
379	732	5	5	0	77	3523	1	4.34381	8.16707	0	2	3
379	732	5	5	0	76	3524	1	4.33073	8.16735	0	2	3
732	437	5	5	0	66	3534	1	4.18965	8.17019	0	2	4
360	437	5	5	1	61	222	996	4.11087	5.40268	6.90375	2	4
379	437	5	5	0	34	3566	1	3.52636	8.1792	0	2	4
379	437	5	5	1	104	1593	987	4.64439	7.37337	6.89467	2	4
360	437	5	5	1	19	654	1157	2.94444	6.48311	7.05359	2	4
732	360	5	5	1	103	305	1255	4.63473	5.72031	7.13489	2	4
315	360	5	5	0	179	3421	1	5.18739	8.13769	0	2	4
379	360	5	5	1	9	629	1021	2.19722	6.44413	6.92854	2	4
437	360	5	5	1	156	322	1520	5.04986	5.77455	7.32647	2	4
379	360	5	5	1	31	193	982	3.43399	5.26269	6.88959	2	4
360	732	5	5	0	17	3583	1	2.83321	8.18396	0	2	4
360	732	5	5	1	13	188	1243	2.56495	5.23644	7.12528	2	4
379	732	5	5	0	96	3504	1	4.56435	8.16166	0	2	4
437	732	5	5	0	179	3421	1	5.18739	8.13769	0	2	4
437	732	5	5	1	42	1680	457	3.73767	7.42655	6.12468	2	4
732	360	5	5	1	153	579	973	5.03044	6.3613	6.88038	2	4
732	360	5	5	0	42	3558	1	3.73767	8.17695	0	2	4
437	360	5	5	1	128	44	985	4.85203	3.78419	6.89264	2	4
437	360	5	5	1	18	576	1087	2.89037	6.35611	6.99118	2	4
379	360	5	5	1	259	54	1419	5.55683	3.98898	7.25771	2	4
360	732	5	5	0	50	3550	1	3.91202	8.1747	0	3	1
379	732	5	5	0	173	3427	1	5.15329	8.13944	0	3	1
360	732	5	5	1	51	1165	833	3.93183	7.06048	6.72503	3	1
360	732	5	5	1	490	99	1643	6.19441	4.59512	7.40428	3	1
437	732	5	5	0	31	3569	1	3.43399	8.18004	0	3	1
437	732	5	5	0	196	3404	1	5.27811	8.13271	0	3	1
437	732	5	5	1	13	120	898	2.56495	4.78749	6.80017	3	1
437	732	5	5	0	111	3489	1	4.70953	8.15737	0	3	1
437	732	5	5	0	40	3560	1	3.68888	8.17752	0	3	1
379	360	5	5	1	15	31	1188	2.70805	3.43399	7.08003	3	1
379	360	5	5	1	459	470	1510	6.12905	6.15273	7.31986	3	1
379	360	5	5	1	34	249	1092	3.52636	5.51745	6.99577	3	1
437	360	5	5	1	35	115	1368	3.55535	4.74493	7.22111	3	1
437	360	5	5	1	37	512	1586	3.61092	6.23832	7.36897	3	1
732	360	5	5	1	55	44	1150	4.00733	3.78419	7.04752	3	1
732	360	5	5	1	15	201	952	2.70805	5.3033	6.85857	3	1
732	360	5	5	1	105	611	1269	4.65396	6.4151	7.14598	3	1
707	486	3	3	1	4	41	1142	1.38629	3.71357	7.04054	4	1
208	486	3	3	1	28	431	1043	3.3322	6.06611	6.94986	4	1
486	707	3	3	0	6	3594	1	1.79176	8.18702	0	4	1
707	517	3	3	1	32	1448	1635	3.46574	7.27794	7.3994	4	1
517	208	3	3	1	87	294	1342	4.46591	5.68358	7.20192	4	1
486	707	3	3	1	2	444	1109	0.693147	6.09582	7.01121	4	1
304	707	3	3	1	53	193	863	3.97029	5.26269	6.76041	4	1
304	517	3	3	1	49	330	1137	3.89182	5.79909	7.03615	4	1
707	208	3	3	1	24	84	1515	3.17805	4.43082	7.32317	4	1
208	707	3	3	1	7	198	1168	1.94591	5.28827	7.06305	4	1
486	707	3	3	0	4	3596	1	1.38629	8.18758	0	4	1
517	208	3	3	1	37	21	262	3.61092	3.04452	5.56834	4	1
707	304	3	3	1	4	312	1383	1.38629	5.743	7.23201	4	1
304	707	3	3	0	18	3582	1	2.89037	8.18368	0	4	1
208	707	3	3	1	19	1018	1031	2.94444	6.9256	6.93828	4	1
304	707	3	3	1	87	562	878	4.46591	6.3315	6.77765	4	1
304	208	3	3	1	32	53	952	3.46574	3.97029	6.85857	4	1
304	208	3	3	1	28	15	1055	3.3322	2.70805	6.9613	4	1
517	707	3	3	1	53	528	686	3.97029	6.2691	6.53088	4	2
486	304	3	3	1	11	670	1146	2.3979	6.50728	7.04403	4	2
208	517	3	3	1	12	128	981	2.48491	4.85203	6.88857	4	2
517	208	3	3	1	215	16	1417	5.37064	2.77259	7.2563	4	2
517	707	3	3	0	33	3567	1	3.49651	8.17948	0	4	2
208	486	3	3	1	80	155	943	4.38203	5.04343	6.84907	4	2
486	517	3	3	0	3	3597	1	1.09861	8.18786	0	4	2
707	208	3	3	1	19	604	1092	2.94444	6.40357	6.99577	4	2
208	517	3	3	1	17	322	1107	2.83321	5.77455	7.00941	4	2
707	517	3	3	1	16	651	716	2.77259	6.47851	6.57368	4	2
208	304	3	3	1	114	24	1028	4.7362	3.17805	6.93537	4	2
304	707	3	3	1	571	28	1248	6.34739	3.3322	7.1293	4	2
486	486	3	3	1	7	103	889	1.94591	4.63473	6.7901	4	2
486	304	3	3	1	3	360	992	1.09861	5.8861	6.89972	4	2
486	707	3	3	1	3	413	1124	1.09861	6.02345	7.02465	4	2
208	486	3	3	1	12	477	772	2.48491	6.16752	6.64898	4	2
304	208	3	3	1	7	12	831	1.94591	2.48491	6.72263	4	2
486	208	3	3	1	34	20	1080	3.52636	2.99573	6.98472	4	2
486	517	3	3	1	11	116	1196	2.3979	4.75359	7.08674	4	2
707	208	3	3	1	11	38	1073	2.3979	3.63759	6.97821	4	2
517	707	3	3	1	45	1018	868	3.80666	6.9256	6.76619	4	3
486	707	3	3	1	44	229	1119	3.78419	5.43372	7.02019	4	3
707	486	3	3	1	45	107	602	3.80666	4.67283	6.40026	4	3
707	707	3	3	1	16	647	1389	2.77259	6.47235	7.23634	4	3
517	517	3	3	1	122	200	1096	4.80402	5.29832	6.99942	4	3
517	517	3	3	1	196	611	1118	5.27811	6.4151	7.0193	4	3
517	707	3	3	1	18	355	960	2.89037	5.87212	6.86693	4	3
486	517	3	3	1	18	77	1006	2.89037	4.34381	6.91374	4	3
486	304	3	3	1	44	132	862	3.78419	4.8828	6.75926	4	3
486	304	3	3	1	25	24	1095	3.21888	3.17805	6.99851	4	3
486	486	3	3	1	77	23	1098	4.34381	3.13549	7.00125	4	3
208	707	3	3	0	29	3571	1	3.3673	8.1806	0	4	3
517	707	3	3	0	184	3416	1	5.21494	8.13623	0	4	3
208	304	3	3	1	19	56	1036	2.94444	4.02535	6.94312	4	3
208	304	3	3	1	2	214	1032	0.693147	5.36598	6.93925	4	3
517	304	3	3	1	144	804	1192	4.96981	6.6896	7.08339	4	3
208	707	3	3	1	18	490	997	2.89037	6.19441	6.90475	4	3
707	304	3	3	1	25	776	1094	3.21888	6.65415	6.9976	4	3
208	208	3	3	1	11	52	868	2.3979	3.95124	6.76619	4	3
707	707	3	3	1	24	288	1019	3.17805	5.66296	6.92658	4	4
517	517	3	3	1	65	396	892	4.17439	5.98141	6.79347	4	4
517	304	3	3	1	43	231	777	3.7612	5.44242	6.65544	4	4
486	208	3	3	1	33	48	1124	3.49651	3.8712	7.02465	4	4
707	707	3	3	1	2	126	1181	0.693147	4.83628	7.07412	4	4
486	517	3	3	1	2	81	1027	0.693147	4.39445	6.9344	4	4
707	304	3	3	1	137	397	1487	4.91998	5.98394	7.30452	4	4
486	486	3	3	1	129	98	1117	4.85981	4.58497	7.0184	4	4
517	208	3	3	1	74	466	1186	4.30407	6.14419	7.07834	4	4
517	486	3	3	1	17	1923	876	2.83321	7.56164	6.77537	4	4
208	707	3	3	1	68	319	764	4.21951	5.76519	6.63857	4	4
486	517	3	3	1	4	204	491	1.38629	5.31812	6.19644	4	4
707	208	3	3	1	73	66	959	4.29046	4.18965	6.86589	4	4
517	707	3	3	0	61	3539	1	4.11087	8.1716	0	4	4
208	486	3	3	1	12	155	990	2.48491	5.04343	6.8977	4	4
707	304	3	3	1	31	297	1270	3.43399	5.69373	7.14677	4	4
208	517	3	3	1	96	70	1035	4.56435	4.2485	6.94216	4	4
486	486	3	3	1	66	57	993	4.18965	4.04305	6.90073	4	4
486	208	3	3	1	24	20	1075	3.17805	2.99573	6.98008	4	4
208	208	4	4	1	166	39	747	5.11199	3.66356	6.61607	5	1
208	208	4	4	1	31	33	1175	3.43399	3.49651	7.06902	5	1
486	707	4	4	1	21	197	1297	3.04452	5.2832	7.16781	5	1
208	517	4	4	1	16	282	1160	2.77259	5.64191	7.05618	5	1
707	486	3	4	1	15	245	1790	2.70805	5.50126	7.48997	5	1
707	517	4	4	1	44	346	1811	3.78419	5.84644	7.50163	5	1
707	707	4	4	0	38	3562	1	3.63759	8.17808	0	5	1
208	517	4	4	1	98	29	1304	4.58497	3.3673	7.17319	5	1
486	208	4	4	1	681	69	1587	6.52356	4.23411	7.3696	5	1
486	486	4	4	1	24	29	1115	3.17805	3.3673	7.01661	5	1
486	304	4	3	0	8	3592	1	2.07944	8.18646	0	5	1
486	707	4	4	1	62	808	1198	4.12713	6.69456	7.08841	5	1
486	304	4	3	0	7	3593	1	1.94591	8.18674	0	5	1
208	304	4	3	1	39	125	1128	3.66356	4.82831	7.0282	5	1
707	486	4	4	1	14	258	875	2.63906	5.55296	6.77422	5	1
486	707	4	4	0	10	3590	1	2.30259	8.18591	0	5	1
707	304	4	3	1	14	252	1208	2.63906	5.52943	7.09672	5	1
304	707	3	4	1	41	1104	753	3.71357	7.0067	6.62407	5	1
517	486	4	4	1	177	215	1436	5.17615	5.37064	7.26962	5	1
208	517	4	4	1	10	241	1042	2.30259	5.4848	6.9489	5	1
304	486	3	4	1	14	57	678	2.63906	4.04305	6.51915	5	2
304	707	3	4	1	35	242	819	3.55535	5.48894	6.70808	5	2
208	707	4	4	1	8	211	1033	2.07944	5.35186	6.94022	5	2
208	517	4	3	1	58	231	1038	4.06044	5.44242	6.94505	5	2
304	486	3	4	1	18	167	855	2.89037	5.11799	6.7511	5	2
486	208	4	4	1	11	102	1143	2.3979	4.62497	7.04141	5	2
208	208	4	4	1	89	12	865	4.48864	2.48491	6.76273	5	2
707	517	3	3	1	43	252	1292	3.7612	5.52943	7.16395	5	2
707	208	3	4	1	10	234	769	2.30259	5.45532	6.64509	5	2
517	208	4	4	1	216	51	1377	5.37528	3.93183	7.22766	5	2
208	517	4	4	1	15	737	933	2.70805	6.60259	6.83841	5	2
707	208	3	4	1	18	53	2377	2.89037	3.97029	7.77359	5	2
517	517	4	3	1	17	134	1065	2.83321	4.89784	6.97073	5	2
517	517	4	3	1	186	212	1274	5.22575	5.35659	7.14992	5	2
304	304	3	3	0	48	3552	1	3.8712	8.17527	0	5	2
208	208	4	4	1	13	25	955	2.56495	3.21888	6.86171	5	2
486	707	4	4	1	23	728	1050	3.13549	6.5903	6.95655	5	2
486	486	3	4	0	12	3588	1	2.48491	8.18535	0	5	2
486	707	3	4	1	1	173	1167	0	5.15329	7.06219	5	2
707	486	3	4	1	15	194	1379	2.70805	5.26786	7.22911	5	2
707	304	3	3	1	40	39	698	3.68888	3.66356	6.54822	5	3
517	486	4	4	1	88	212	991	4.47734	5.35659	6.89871	5	3
517	517	4	4	1	45	176	1172	3.80666	5.17048	7.06647	5	3
304	707	3	3	0	20	3580	1	2.99573	8.18312	0	5	3
517	304	4	3	1	963	213	1783	6.87005	5.36129	7.48605	5	3
517	208	4	4	0	87	3513	1	4.46591	8.16423	0	5	3
517	304	4	3	1	167	254	1133	5.11799	5.53733	7.03262	5	3
707	707	3	3	0	38	3562	1	3.63759	8.17808	0	5	3
517	517	4	4	1	160	38	1226	5.07517	3.63759	7.11151	5	3
517	208	4	4	1	80	471	1170	4.38203	6.15486	7.06476	5	3
486	707	3	3	0	8	3592	1	2.07944	8.18646	0	5	3
486	517	3	4	1	31	298	1117	3.43399	5.69709	7.0184	5	3
304	486	3	4	0	39	3561	1	3.66356	8.1778	0	5	3
517	208	4	4	1	84	48	1097	4.43082	3.8712	7.00033	5	3
304	486	3	4	1	30	52	715	3.4012	3.95124	6.57228	5	3
486	517	3	4	0	17	3583	1	2.83321	8.18396	0	5	3
304	304	3	3	1	13	316	768	2.56495	5.75574	6.64379	5	3
304	304	3	3	1	28	110	847	3.3322	4.70048	6.7417	5	3
208	517	4	4	1	61	326	1016	4.11087	5.7869	6.92363	5	3
517	486	4	4	0	99	3501	1	4.59512	8.1608	0	5	3
208	208	4	4	1	24	14	1090	3.17805	2.63906	6.99393	5	4
486	304	3	3	0	21	3579	1	3.04452	8.18284	0	5	4
517	486	4	4	1	81	215	1078	4.39445	5.37064	6.98286	5	4
517	707	4	3	1	58	843	1056	4.06044	6.73697	6.96224	5	4
208	707	4	3	1	25	737	903	3.21888	6.60259	6.80572	5	4
208	304	4	3	1	46	94	962	3.82864	4.54329	6.86901	5	4
486	208	3	4	1	33	101	972	3.49651	4.61512	6.87936	5	4
486	304	3	3	0	17	3583	1	2.83321	8.18396	0	5	4
304	304	3	3	0	57	3543	1	4.04305	8.17273	0	5	4
486	517	3	4	1	87	539	1104	4.46591	6.28972	7.0067	5	4
208	208	4	4	1	11	23	966	2.3979	3.13549	6.87316	5	4
208	208	4	4	1	21	326	782	3.04452	5.7869	6.66185	5	4
486	208	3	4	1	12	47	1654	2.48491	3.85015	7.41095	5	4
486	208	3	4	1	12	116	1014	2.48491	4.75359	6.92166	5	4
304	208	3	4	1	39	56	946	3.66356	4.02535	6.85224	5	4
517	707	4	3	1	103	522	1224	4.63473	6.25767	7.10988	5	4
486	208	3	4	1	42	10	887	3.73767	2.30259	6.78784	5	4
304	486	4	4	1	10	108	811	2.30259	4.68213	6.69827	5	4
486	304	4	4	1	33	237	938	3.49651	5.46806	6.84375	6	1
517	208	5	5	1	41	98	1038	3.71357	4.58497	6.94505	6	1
304	486	4	5	1	27	152	873	3.29584	5.02388	6.77194	6	1
304	304	4	4	1	324	10	1093	5.78074	2.30259	6.99668	6	1
486	486	4	5	1	48	123	1205	3.8712	4.81218	7.09423	6	1
208	304	5	4	1	21	30	854	3.04452	3.4012	6.74993	6	1
486	304	4	4	1	8	142	1189	2.07944	4.95583	7.08087	6	1
208	486	5	5	1	8	165	816	2.07944	5.10595	6.70441	6	1
486	517	4	5	1	14	155	991	2.63906	5.04343	6.89871	6	1
486	304	4	4	1	26	25	1052	3.2581	3.21888	6.95845	6	1
304	304	4	4	1	135	226	1037	4.90527	5.42053	6.94409	6	1
517	208	5	5	1	171	767	971	5.14166	6.64249	6.87833	6	1
208	486	5	5	1	17	434	711	2.83321	6.07304	6.56667	6	1
517	208	5	5	1	71	226	1200	4.26268	5.42053	7.09008	6	1
517	208	5	5	1	88	58	1243	4.47734	4.06044	7.12528	6	1
517	208	5	5	1	375	149	1540	5.92693	5.00395	7.33954	6	1
208	517	5	5	1	165	15	1318	5.10595	2.70805	7.18387	6	1
304	208	4	5	1	11	163	919	2.3979	5.09375	6.82329	6	1
486	486	4	5	1	20	209	848	2.99573	5.34233	6.74288	6	1
486	304	4	4	1	74	31	1019	4.30407	3.43399	6.92658	6	1
517	517	5	5	1	190	613	1185	5.24702	6.41836	7.0775	6	2
517	304	5	4	1	14	332	1118	2.63906	5.80513	7.0193	6	2
304	486	4	5	1	10	170	724	2.30259	5.1358	6.58479	6	2
208	486	5	5	1	84	89	1016	4.43082	4.48864	6.92363	6	2
304	486	4	5	1	6	256	674	1.79176	5.54518	6.51323	6	2
208	304	5	4	0	25	3575	1	3.21888	8.18172	0	6	2
208	208	5	5	1	666	29	1462	6.50129	3.3673	7.28756	6	2
208	486	5	5	1	6	75	832	1.79176	4.31749	6.72383	6	2
486	517	4	5	1	33	460	1261	3.49651	6.13123	7.13966	6	2
517	486	5	5	1	26	598	688	3.2581	6.39359	6.53379	6	2
517	304	5	4	1	67	201	942	4.20469	5.3033	6.84801	6	2
486	517	4	5	1	68	403	1076	4.21951	5.99894	6.98101	6	2
486	208	4	5	1	8	119	623	2.07944	4.77912	6.43455	6	2
486	517	4	5	1	12	389	993	2.48491	5.96358	6.90073	6	2
517	208	5	5	1	100	227	983	4.60517	5.42495	6.89061	6	2
208	517	5	5	0	10	3590	1	2.30259	8.18591	0	6	2
517	486	5	5	1	228	476	627	5.42935	6.16542	6.44095	6	2
517	486	5	5	1	30	78	864	3.4012	4.35671	6.76157	6	2
517	208	5	5	1	32	167	1247	3.46574	5.11799	7.1285	6	2
208	517	5	5	1	30	1266	1004	3.4012	7.14362	6.91175	6	2
517	304	5	4	1	29	216	799	3.3673	5.37528	6.68336	6	3
208	304	5	4	1	163	89	1188	5.09375	4.48864	7.08003	6	3
517	208	5	5	1	32	37	1012	3.46574	3.61092	6.91968	6	3
208	486	5	5	0	48	3552	1	3.8712	8.17527	0	6	3
486	304	4	4	0	162	3438	1	5.0876	8.14265	0	6	3
208	304	5	4	1	201	176	1212	5.3033	5.17048	7.10003	6	3
208	486	5	5	1	35	202	973	3.55535	5.30827	6.88038	6	3
304	486	4	5	1	13	69	718	2.56495	4.23411	6.57647	6	3
517	208	5	5	1	36	51	1162	3.58352	3.93183	7.0579	6	3
486	304	4	4	1	79	147	891	4.36945	4.99043	6.79234	6	3
208	486	5	5	0	113	3487	1	4.72739	8.1568	0	6	3
486	517	4	5	0	93	3507	1	4.5326	8.16252	0	6	3
304	208	4	5	1	13	25	468	2.56495	3.21888	6.14847	6	3
486	304	4	4	0	46	3554	1	3.82864	8.17583	0	6	3
486	486	4	5	1	36	29	1126	3.58352	3.3673	7.02643	6	3
486	208	4	5	1	6	16	933	1.79176	2.77259	6.83841	6	3
304	486	4	5	1	29	32	830	3.3673	3.46574	6.72143	6	3
208	486	5	5	0	26	3574	1	3.2581	8.18144	0	6	3
208	208	5	5	1	113	21	1032	4.72739	3.04452	6.93925	6	3
517	517	5	5	0	35	3565	1	3.55535	8.17892	0	6	4
486	486	4	5	0	8	3592	1	2.07944	8.18646	0	6	4
208	304	5	4	1	23	42	987	3.13549	3.73767	6.89467	6	4
517	517	5	5	1	77	403	963	4.34381	5.99894	6.87005	6	4
486	208	4	5	1	128	216	1025	4.85203	5.37528	6.93245	6	4
208	208	5	5	1	24	23	957	3.17805	3.13549	6.8638	6	4
517	208	5	5	1	76	195	949	4.33073	5.273	6.85541	6	4
304	304	4	4	1	21	170	806	3.04452	5.1358	6.69208	6	4
304	486	4	5	1	94	526	2456	4.54329	6.2653	7.80629	6	4
517	517	5	5	1	105	468	1315	4.65396	6.14847	7.18159	6	4
517	486	5	5	1	7	956	864	1.94591	6.86276	6.76157	6	4
304	517	4	5	0	15	3585	1	2.70805	8.18451	0	6	4
486	486	4	5	1	112	53	1056	4.7185	3.97029	6.96224	6	4
517	486	5	5	1	41	167	770	3.71357	5.11799	6.64639	6	4
208	486	5	5	1	40	77	749	3.68888	4.34381	6.61874	6	4
304	304	4	4	1	38	90	672	3.63759	4.49981	6.51026	6	4
517	208	5	5	1	91	58	1089	4.51086	4.06044	6.99302	6	4
208	486	5	5	0	12	3588	1	2.48491	8.18535	0	6	4
208	208	5	5	1	36	12	891	3.58352	2.48491	6.79234	6	4
304	208	4	5	1	93	19	844	4.5326	2.94444	6.73815	6	4
437	437	3	3	1	29	1019	998	3.3673	6.92658	6.90575	7	1
732	360	3	3	0	108	3492	1	4.68213	8.15823	0	7	1
315	732	3	3	1	69	265	1339	4.23411	5.57973	7.19968	7	1
732	315	3	3	1	22	361	1190	3.09104	5.88888	7.08171	7	1
315	360	3	3	1	27	17	1082	3.29584	2.83321	6.98657	7	1
437	315	3	3	1	39	45	552	3.66356	3.80666	6.31355	7	1
315	732	3	3	1	35	499	1002	3.55535	6.21261	6.90975	7	1
315	315	3	3	1	69	240	1297	4.23411	5.48064	7.16781	7	1
732	315	3	3	1	52	282	1084	3.95124	5.64191	6.98841	7	1
315	315	3	3	1	42	475	1129	3.73767	6.16331	7.02909	7	1
379	437	3	3	0	56	3544	1	4.02535	8.17301	0	7	1
315	360	3	3	1	15	979	1084	2.70805	6.88653	6.98841	7	1
732	360	3	3	1	38	84	984	3.63759	4.43082	6.89163	7	1
315	379	3	3	1	25	67	916	3.21888	4.20469	6.82002	7	1
360	437	3	3	1	44	707	1866	3.78419	6.56103	7.53155	7	1
360	315	3	3	1	11	145	1006	2.3979	4.97673	6.91374	7	1
315	437	3	3	1	21	385	1051	3.04452	5.95324	6.9575	7	1
360	360	3	3	1	82	196	1277	4.40672	5.27811	7.15227	7	1
315	315	3	3	1	12	351	1216	2.48491	5.86079	7.10332	7	1
360	379	3	3	1	68	169	1073	4.21951	5.1299	6.97821	7	1
437	437	3	3	1	91	526	493	4.51086	6.2653	6.20051	7	2
732	315	3	3	0	17	3583	1	2.83321	8.18396	0	7	2
437	315	3	3	0	68	3532	1	4.21951	8.16962	0	7	2
732	315	3	3	1	57	430	1093	4.04305	6.06379	6.99668	7	2
732	379	3	3	1	30	82	1089	3.4012	4.40672	6.99302	7	2
379	315	3	3	1	22	700	357	3.09104	6.55108	5.87774	7	2
315	379	3	3	1	32	194	1026	3.46574	5.26786	6.93342	7	2
732	379	3	3	1	13	120	816	2.56495	4.78749	6.70441	7	2
732	732	3	3	1	46	158	1202	3.82864	5.0626	7.09174	7	2
360	379	3	3	1	32	245	2122	3.46574	5.50126	7.66011	7	2
437	315	3	3	0	39	3561	1	3.66356	8.1778	0	7	2
379	732	3	3	0	99	3501	1	4.59512	8.1608	0	7	2
315	360	3	3	1	29	62	1054	3.3673	4.12713	6.96035	7	2
437	315	3	3	1	143	189	1440	4.96284	5.24175	7.2724	7	2
360	437	3	3	1	38	181	1307	3.63759	5.1985	7.17549	7	2
315	437	3	3	1	364	556	1488	5.89715	6.32077	7.30519	7	2
360	360	3	3	0	53	3547	1	3.97029	8.17386	0	7	2
360	360	3	3	1	28	273	803	3.3322	5.60947	6.68835	7	2
360	379	3	3	1	80	327	1037	4.38203	5.78996	6.94409	7	2
360	732	3	3	0	80	3520	1	4.38203	8.16622	0	7	2
437	379	3	3	1	47	84	884	3.85015	4.43082	6.78446	7	3
437	379	3	3	1	92	60	1152	4.52179	4.09434	7.04925	7	3
360	315	3	3	1	19	690	1013	2.94444	6.53669	6.92067	7	3
437	315	3	3	1	85	465	1265	4.44265	6.14204	7.14283	7	3
315	360	3	3	1	15	133	1259	2.70805	4.89035	7.13807	7	3
732	379	3	3	1	33	153	1405	3.49651	5.03044	7.24779	7	3
437	732	3	3	0	44	3556	1	3.78419	8.17639	0	7	3
437	732	3	3	1	68	327	1203	4.21951	5.78996	7.09257	7	3
315	360	3	3	1	26	57	1137	3.2581	4.04305	7.03615	7	3
379	315	3	3	1	17	696	948	2.83321	6.54535	6.85435	7	3
315	315	3	3	1	19	395	1041	2.94444	5.97889	6.94794	7	3
437	360	3	3	1	26	23	48	3.2581	3.13549	3.8712	7	3
379	315	3	3	0	26	3574	1	3.2581	8.18144	0	7	3
437	437	3	3	1	35	19	1353	3.55535	2.94444	7.21008	7	3
360	360	3	3	1	47	18	1931	3.85015	2.89037	7.56579	7	3
437	379	3	3	1	91	174	1050	4.51086	5.15906	6.95655	7	3
437	360	3	3	1	7	1839	905	1.94591	7.51698	6.80793	7	3
437	315	3	3	1	48	228	1424	3.8712	5.42935	7.26123	7	3
315	360	3	3	1	8	337	1010	2.07944	5.82008	6.91771	7	3
379	732	3	3	0	173	3427	1	5.15329	8.13944	0	7	3
732	379	3	3	1	39	119	990	3.66356	4.77912	6.8977	7	4
379	315	3	3	1	112	410	1021	4.7185	6.01616	6.92854	7	4
360	437	3	3	1	89	500	2111	4.48864	6.21461	7.65492	7	4
360	379	3	3	0	39	3561	1	3.66356	8.1778	0	7	4
437	379	3	3	1	66	67	260	4.18965	4.20469	5.56068	7	4
437	360	3	3	1	52	19	1578	3.95124	2.94444	7.36391	7	4
315	437	3	3	1	13	149	1084	2.56495	5.00395	6.98841	7	4
315	360	3	3	1	34	59	1018	3.52636	4.07754	6.9256	7	4
379	379	3	3	1	132	92	930	4.8828	4.52179	6.83518	7	4
437	379	3	3	1	65	75	2638	4.17439	4.31749	7.87778	7	4
379	379	3	3	0	68	3532	1	4.21951	8.16962	0	7	4
379	315	3	3	1	384	127	1381	5.95064	4.84419	7.23056	7	4
315	379	3	3	0	18	3582	1	2.89037	8.18368	0	7	4
315	379	3	3	1	30	60	1011	3.4012	4.09434	6.9187	7	4
379	379	3	3	1	30	815	735	3.4012	6.70319	6.59987	7	4
379	379	3	3	1	39	273	937	3.66356	5.60947	6.84268	7	4
315	315	3	3	0	204	3396	1	5.31812	8.13035	0	7	4
315	315	3	3	0	11	3589	1	2.3979	8.18563	0	7	4
437	437	3	3	1	24	125	956	3.17805	4.82831	6.86276	7	4
379	379	3	3	1	19	305	802	2.94444	5.72031	6.68711	7	4
437	315	4	4	1	51	106	3447	3.93183	4.66344	8.14526	8	1
315	379	4	4	1	51	172	1205	3.93183	5.14749	7.09423	8	1
437	732	4	3	1	415	75	1526	6.02828	4.31749	7.33041	8	1
360	360	4	4	1	7	34	1131	1.94591	3.52636	7.03086	8	1
437	437	4	4	1	49	686	2770	3.89182	6.53088	7.9266	8	1
379	315	4	4	0	217	3383	1	5.3799	8.12652	0	8	1
732	437	4	4	1	34	178	919	3.52636	5.18178	6.82329	8	1
379	379	4	4	1	8	226	988	2.07944	5.42053	6.89568	8	1
732	437	4	4	1	22	115	1094	3.09104	4.74493	6.9976	8	1
379	315	4	4	0	133	3467	1	4.89035	8.15104	0	8	1
732	379	4	4	1	18	66	1055	2.89037	4.18965	6.9613	8	1
360	379	4	4	1	47	214	1113	3.85015	5.36598	7.01481	8	1
437	732	4	3	1	46	19	1154	3.82864	2.94444	7.05099	8	1
315	315	4	4	1	35	222	1276	3.55535	5.40268	7.15149	8	1
315	732	4	3	1	65	375	1267	4.17439	5.92693	7.14441	8	1
379	732	4	3	0	92	3508	1	4.52179	8.1628	0	8	1
360	315	4	4	1	431	1182	1637	6.06611	7.07496	7.40062	8	1
732	315	4	4	1	22	447	1151	3.09104	6.10256	7.04839	8	1
360	315	4	4	1	62	339	1323	4.12713	5.826	7.18766	8	1
732	437	4	4	1	38	163	947	3.63759	5.09375	6.8533	8	1
379	732	4	3	0	125	3475	1	4.82831	8.15335	0	8	2
360	379	4	4	1	42	921	1094	3.73767	6.82546	6.9976	8	2
315	360	4	4	1	55	98	1191	4.00733	4.58497	7.08255	8	2
360	379	4	4	1	28	159	2000	3.3322	5.0689	7.6009	8	2
379	732	4	3	0	181	3419	1	5.1985	8.1371	0	8	2
379	379	4	4	1	680	17	1640	6.52209	2.83321	7.40245	8	2
315	360	4	4	1	21	144	1191	3.04452	4.96981	7.08255	8	2
732	379	3	4	1	27	635	1044	3.29584	6.45362	6.95081	8	2
732	315	3	4	1	50	421	1041	3.91202	6.04263	6.94794	8	2
315	732	4	3	1	259	761	1036	5.55683	6.63463	6.94312	8	2
732	732	3	3	1	52	610	579	3.95124	6.41346	6.3613	8	2
379	732	4	3	1	123	1049	1155	4.81218	6.95559	7.05186	8	2
315	379	4	4	1	24	168	1008	3.17805	5.12396	6.91572	8	2
437	379	4	4	1	86	268	1511	4.45435	5.59099	7.32053	8	2
437	379	4	4	1	9	326	2421	2.19722	5.7869	7.79194	8	2
360	732	4	3	0	84	3516	1	4.43082	8.16508	0	8	2
360	732	4	3	0	36	3564	1	3.58352	8.17864	0	8	2
315	360	4	4	1	30	105	1360	3.4012	4.65396	7.21524	8	2
315	732	4	3	1	72	740	1043	4.27667	6.60665	6.94986	8	2
315	732	4	3	0	79	3521	1	4.36945	8.1665	0	8	2
315	437	4	4	1	36	434	1346	3.58352	6.07304	7.20489	8	3
437	732	4	3	0	175	3425	1	5.16479	8.13886	0	8	3
732	379	3	4	1	53	1074	837	3.97029	6.97915	6.72982	8	3
437	379	4	4	0	205	3395	1	5.32301	8.13006	0	8	3
437	360	4	4	1	142	342	1541	4.95583	5.83481	7.34019	8	3
360	315	4	4	1	27	1031	1086	3.29584	6.93828	6.99026	8	3
315	315	4	4	0	89	3511	1	4.48864	8.16366	0	8	3
732	437	3	4	1	32	682	1119	3.46574	6.52503	7.02019	8	3
732	732	3	3	1	57	191	1232	4.04305	5.25227	7.11639	8	3
732	379	3	4	1	103	123	1198	4.63473	4.81218	7.08841	8	3
732	315	3	4	1	58	242	1067	4.06044	5.48894	6.97261	8	3
732	732	3	3	1	48	348	968	3.8712	5.8522	6.87523	8	3
437	379	4	4	1	54	258	3154	3.98898	5.55296	8.05643	8	3
732	379	3	4	1	40	115	1057	3.68888	4.74493	6.96319	8	3
360	315	4	4	1	105	390	1102	4.65396	5.96615	7.00488	8	3
379	732	4	3	0	99	3501	1	4.59512	8.1608	0	8	3
732	315	3	4	1	6	221	1222	1.79176	5.39816	7.10824	8	3
315	437	4	4	1	40	560	1141	3.68888	6.32794	7.03966	8	3
732	437	3	4	1	17	374	896	2.83321	5.92426	6.79794	8	3
315	732	4	3	1	51	342	944	3.93183	5.83481	6.85013	8	3
732	732	3	3	1	89	809	1069	4.48864	6.6958	6.97448	8	4
379	732	4	3	1	75	46	966	4.31749	3.82864	6.87316	8	4
315	732	4	3	1	105	206	1151	4.65396	5.32788	7.04839	8	4
315	732	4	3	1	62	266	953	4.12713	5.5835	6.85961	8	4
732	437	3	4	0	48	3552	1	3.8712	8.17527	0	8	4
315	437	4	4	1	149	185	1007	5.00395	5.22036	6.91473	8	4
315	437	4	4	1	112	411	1129	4.7185	6.01859	7.02909	8	4
732	379	3	4	1	8	151	1144	2.07944	5.01728	7.04229	8	4
315	379	4	4	1	9	10	968	2.19722	2.30259	6.87523	8	4
379	315	4	4	1	25	360	872	3.21888	5.8861	6.77079	8	4
360	360	4	4	1	18	351	1694	2.89037	5.86079	7.43485	8	4
379	379	4	4	0	93	3507	1	4.5326	8.16252	0	8	4
360	732	4	3	0	36	3564	1	3.58352	8.17864	0	8	4
379	732	4	3	1	18	636	1234	2.89037	6.4552	7.11802	8	4
517	304	5	4	1	64	1083	922	4.15888	6.98749	6.82655	9	1
304	486	4	5	1	52	1040	758	3.95124	6.94698	6.63068	9	1
707	486	4	5	0	23	3577	1	3.13549	8.18228	0	9	1
707	707	4	5	1	35	1935	846	3.55535	7.56786	6.74052	9	1
304	517	4	5	1	14	868	883	2.63906	6.76619	6.78333	9	1
304	486	4	5	1	8	249	783	2.07944	5.51745	6.66313	9	1
304	208	4	5	1	16	10	647	2.77259	2.30259	6.47235	9	1
707	486	4	5	1	64	940	696	4.15888	6.84588	6.54535	9	1
707	486	4	5	1	25	262	705	3.21888	5.56834	6.5582	9	1
707	707	4	5	0	75	3525	1	4.31749	8.16764	0	9	1
304	517	4	5	1	45	412	878	3.80666	6.02102	6.77765	9	1
304	208	4	5	1	40	56	897	3.68888	4.02535	6.79906	9	1
304	517	4	4	1	70	215	838	4.2485	5.37064	6.73102	9	1
707	517	4	4	1	60	342	1538	4.09434	5.83481	7.33824	9	1
304	517	4	4	1	23	846	861	3.13549	6.74052	6.75809	9	1
707	304	4	4	1	13	295	838	2.56495	5.68698	6.73102	9	1
304	486	4	5	0	53	3547	1	3.97029	8.17386	0	9	1
304	707	4	5	0	10	3590	1	2.30259	8.18591	0	9	1
304	304	4	4	1	33	378	764	3.49651	5.93489	6.63857	9	1
304	517	4	4	1	78	1633	972	4.35671	7.39817	6.87936	9	2
304	517	4	4	1	34	196	775	3.52636	5.27811	6.65286	9	2
208	707	5	4	1	31	120	916	3.43399	4.78749	6.82002	9	2
208	707	5	4	1	7	1790	789	1.94591	7.48997	6.67077	9	2
304	707	4	4	1	60	141	915	4.09434	4.94876	6.81892	9	2
208	707	5	4	0	18	3582	1	2.89037	8.18368	0	9	2
707	517	4	4	1	28	425	1848	3.3322	6.05209	7.52186	9	2
517	707	4	4	0	195	3405	1	5.273	8.133	0	9	2
707	517	4	4	0	30	3570	1	3.4012	8.18032	0	9	2
707	486	4	5	1	227	214	1313	5.42495	5.36598	7.18007	9	2
486	707	5	4	0	75	3525	1	4.31749	8.16764	0	9	2
304	304	4	4	1	101	402	625	4.61512	5.99645	6.43775	9	2
707	208	4	5	1	81	108	1789	4.39445	4.68213	7.48941	9	2
707	707	4	4	0	1	3599	1	0	8.18841	0	9	2
707	517	4	4	0	54	3546	1	3.98898	8.17358	0	9	2
304	517	3	4	1	69	35	741	4.23411	3.55535	6.608	9	2
304	517	3	4	1	59	122	909	4.07754	4.80402	6.81235	9	2
304	517	3	4	1	652	681	1516	6.48004	6.52356	7.32383	9	2
208	707	5	4	0	53	3547	1	3.97029	8.17386	0	9	2
707	304	4	4	1	41	432	1198	3.71357	6.06843	7.08841	9	2
304	707	3	4	0	54	3546	1	3.98898	8.17358	0	9	3
486	707	4	4	1	89	575	1160	4.48864	6.35437	7.05618	9	3
517	707	4	4	0	26	3574	1	3.2581	8.18144	0	9	3
304	707	3	4	1	113	227	851	4.72739	5.42495	6.74641	9	3
517	707	4	4	1	43	327	945	3.7612	5.78996	6.85118	9	3
486	707	4	4	1	10	525	979	2.30259	6.2634	6.88653	9	3
517	707	4	4	0	34	3566	1	3.52636	8.1792	0	9	3
707	208	4	5	0	12	3588	1	2.48491	8.18535	0	9	3
707	304	4	4	1	44	1128	861	3.78419	7.0282	6.75809	9	3
707	208	4	5	1	9	21	914	2.19722	3.04452	6.81783	9	3
707	208	4	5	1	29	634	928	3.3673	6.45205	6.83303	9	3
707	486	4	5	1	177	117	1245	5.17615	4.76217	7.12689	9	3
304	707	3	4	1	30	85	824	3.4012	4.44265	6.71417	9	3
707	517	4	4	0	13	3587	1	2.56495	8.18507	0	9	3
707	707	4	4	1	9	374	1365	2.19722	5.92426	7.21891	9	3
707	517	4	4	1	29	250	796	3.3673	5.52146	6.6796	9	3
707	707	4	4	0	38	3562	1	3.63759	8.17808	0	9	3
707	517	4	4	1	65	323	696	4.17439	5.77765	6.54535	9	3
707	707	4	4	0	12	3588	1	2.48491	8.18535	0	9	3
707	707	4	4	0	9	3591	1	2.19722	8.18619	0	9	3
437	304	3	3	1	241	158	1070	5.4848	5.0626	6.97541	10	1
315	437	3	3	0	35	3565	1	3.55535	8.17892	0	10	1
315	304	3	3	1	193	37	1315	5.26269	3.61092	7.18159	10	1
360	379	3	3	1	91	252	902	4.51086	5.52943	6.80461	10	1
379	315	3	3	0	115	3485	1	4.74493	8.15622	0	10	1
315	379	3	3	1	21	381	969	3.04452	5.9428	6.87626	10	1
208	360	3	3	1	3	56	1316	1.09861	4.02535	7.18235	10	1
379	707	3	3	1	132	399	948	4.8828	5.98896	6.85435	10	1
208	315	3	3	0	41	3559	1	3.71357	8.17723	0	10	1
486	315	3	3	1	11	74	1009	2.3979	4.30407	6.91672	10	1
315	437	3	3	1	135	76	1026	4.90527	4.33073	6.93342	10	1
379	707	3	3	1	27	371	777	3.29584	5.9162	6.65544	10	1
437	208	3	3	1	133	57	1099	4.89035	4.04305	7.00216	10	1
486	379	3	3	1	24	29	965	3.17805	3.3673	6.87213	10	1
208	360	3	3	1	62	48	1165	4.12713	3.8712	7.06048	10	1
437	315	3	3	1	136	60	1446	4.91265	4.09434	7.27656	10	1
315	208	3	3	1	10	14	977	2.30259	2.63906	6.88449	10	1
437	707	3	3	1	67	138	1088	4.20469	4.92725	6.9921	10	1
208	315	3	3	1	27	305	998	3.29584	5.72031	6.90575	10	1
486	437	3	3	1	102	911	1223	4.62497	6.81454	7.10906	10	2
360	707	3	3	0	9	3591	1	2.19722	8.18619	0	10	2
437	486	3	3	0	211	3389	1	5.35186	8.12829	0	10	2
379	208	3	3	1	230	46	1194	5.43808	3.82864	7.08506	10	2
437	360	3	3	1	44	538	1392	3.78419	6.28786	7.2385	10	2
360	707	3	3	0	54	3546	1	3.98898	8.17358	0	10	2
379	486	3	3	0	38	3562	1	3.63759	8.17808	0	10	2
360	707	3	3	1	9	378	908	2.19722	5.93489	6.81124	10	2
208	437	3	3	1	36	225	989	3.58352	5.4161	6.89669	10	2
437	707	3	3	0	140	3460	1	4.94164	8.14902	0	10	2
486	360	3	3	1	74	587	1049	4.30407	6.37502	6.95559	10	2
517	707	3	3	1	48	1448	880	3.8712	7.27794	6.77992	10	2
379	208	3	3	1	300	25	1223	5.70378	3.21888	7.10906	10	2
437	707	3	3	0	59	3541	1	4.07754	8.17216	0	10	2
208	360	3	3	1	123	34	1073	4.81218	3.52636	6.97821	10	2
437	707	3	3	1	83	183	511	4.41884	5.20949	6.23637	10	2
379	486	3	3	1	107	862	801	4.67283	6.75926	6.68586	10	2
208	707	3	3	0	87	3513	1	4.46591	8.16423	0	10	2
360	486	3	3	0	21	3579	1	3.04452	8.18284	0	10	2
486	360	3	3	1	8	967	948	2.07944	6.8742	6.85435	10	2
208	360	3	3	1	152	70	1161	5.02388	4.2485	7.05704	10	3
360	486	3	3	1	57	210	2016	4.04305	5.34711	7.60887	10	3
379	517	3	3	1	145	304	1092	4.97673	5.71703	6.99577	10	3
437	208	3	3	1	122	41	1480	4.80402	3.71357	7.2998	10	3
486	360	3	3	1	49	935	1133	3.89182	6.84055	7.03262	10	3
208	437	3	3	1	21	97	952	3.04452	4.57471	6.85857	10	3
360	517	3	3	1	189	166	1295	5.24175	5.11199	7.16627	10	3
437	486	3	3	1	273	73	583	5.60947	4.29046	6.36819	10	3
486	437	3	3	1	92	21	1156	4.52179	3.04452	7.05272	10	3
517	437	3	3	1	40	1872	479	3.68888	7.53476	6.1717	10	3
437	208	3	3	1	136	23	1554	4.91265	3.13549	7.34859	10	3
208	437	3	3	1	132	120	1096	4.8828	4.78749	6.99942	10	3
486	437	3	3	1	148	866	941	4.99721	6.76388	6.84694	10	3
360	208	3	3	1	67	167	1005	4.20469	5.11799	6.91274	10	3
437	517	3	3	1	15	153	129	2.70805	5.03044	4.85981	10	3
486	360	3	3	1	167	601	1359	5.11799	6.39859	7.2145	10	3
517	360	3	3	1	176	654	1262	5.17048	6.48311	7.14045	10	3
208	437	3	3	1	76	200	1006	4.33073	5.29832	6.91374	10	3
360	486	3	3	1	117	280	1250	4.76217	5.63479	7.1309	10	3
315	707	3	3	0	120	3480	1	4.78749	8.15479	0	11	1
208	379	3	3	1	32	188	1127	3.46574	5.23644	7.02731	11	1
437	707	3	3	1	147	884	1020	4.99043	6.78446	6.92756	11	1
304	437	3	3	0	21	3579	1	3.04452	8.18284	0	11	1
437	517	3	3	1	51	147	616	3.93183	4.99043	6.42325	11	1
486	379	3	3	1	18	162	1188	2.89037	5.0876	7.08003	11	1
517	437	3	3	1	34	1724	289	3.52636	7.4524	5.66643	11	1
360	304	3	3	1	4	418	1167	1.38629	6.03548	7.06219	11	1
304	315	3	3	1	49	1441	884	3.89182	7.27309	6.78446	11	1
517	437	3	3	1	61	196	1259	4.11087	5.27811	7.13807	11	1
208	732	3	3	1	19	301	932	2.94444	5.70711	6.83733	11	1
517	732	3	3	1	138	705	1129	4.92725	6.5582	7.02909	11	1
707	379	3	3	1	22	213	672	3.09104	5.36129	6.51026	11	1
732	304	3	3	1	44	113	1277	3.78419	4.72739	7.15227	11	1
379	517	3	3	1	111	637	1277	4.70953	6.45677	7.15227	11	1
517	379	3	3	1	15	1138	1100	2.70805	7.03703	7.00307	11	1
379	304	3	3	0	41	3559	1	3.71357	8.17723	0	11	1
437	707	3	3	1	79	787	1066	4.36945	6.66823	6.97167	11	1
304	437	3	3	1	10	779	885	2.30259	6.65801	6.78559	11	1
517	315	3	3	1	111	922	1010	4.70953	6.82655	6.91771	11	2
315	208	3	3	1	50	227	1117	3.91202	5.42495	7.0184	11	2
732	486	3	3	1	25	147	970	3.21888	4.99043	6.8773	11	2
360	707	3	3	1	142	785	1025	4.95583	6.66568	6.93245	11	2
707	379	3	3	1	24	685	1568	3.17805	6.52942	7.35756	11	2
486	360	3	3	1	9	1105	1035	2.19722	7.0076	6.94216	11	2
360	304	3	3	1	15	928	860	2.70805	6.83303	6.75693	11	2
379	486	3	3	1	56	74	813	4.02535	4.30407	6.70073	11	2
304	379	3	3	1	34	49	884	3.52636	3.89182	6.78446	11	2
437	517	3	3	0	60	3540	1	4.09434	8.17188	0	11	2
315	707	3	3	0	40	3560	1	3.68888	8.17752	0	11	2
208	379	3	3	1	33	209	624	3.49651	5.34233	6.43615	11	2
707	732	3	3	1	29	164	575	3.3673	5.09987	6.35437	11	2
360	517	3	3	1	64	228	2494	4.15888	5.42935	7.82164	11	2
707	315	3	3	0	33	3567	1	3.49651	8.17948	0	11	2
304	732	3	3	1	59	626	855	4.07754	6.43935	6.7511	11	2
379	304	3	3	0	70	3530	1	4.2485	8.16905	0	11	2
360	486	3	3	0	142	3458	1	4.95583	8.14845	0	11	2
208	732	3	3	1	25	462	876	3.21888	6.13556	6.77537	11	2
315	517	3	3	1	14	229	832	2.63906	5.43372	6.72383	11	3
379	486	3	3	1	50	254	825	3.91202	5.53733	6.71538	11	3
732	707	3	3	0	47	3553	1	3.85015	8.17555	0	11	3
517	437	3	3	1	52	1287	1302	3.95124	7.16007	7.17166	11	3
486	437	3	3	1	32	26	1073	3.46574	3.2581	6.97821	11	3
437	486	3	3	1	43	190	412	3.7612	5.24702	6.02102	11	3
315	208	3	3	1	19	19	965	2.94444	2.94444	6.87213	11	3
379	304	3	3	1	41	208	911	3.71357	5.33754	6.81454	11	3
208	360	3	3	0	21	3579	1	3.04452	8.18284	0	11	3
707	315	3	3	1	73	78	1573	4.29046	4.35671	7.36074	11	3
486	315	3	3	1	23	58	996	3.13549	4.06044	6.90375	11	3
304	360	3	3	0	23	3577	1	3.13549	8.18228	0	11	3
437	486	3	3	0	38	3562	1	3.63759	8.17808	0	11	3
517	437	3	3	1	154	685	844	5.03695	6.52942	6.73815	11	3
304	437	3	3	1	91	107	781	4.51086	4.67283	6.66058	11	3
517	315	3	3	1	16	794	664	2.77259	6.67708	6.49828	11	3
517	437	3	3	1	238	565	1249	5.47227	6.33683	7.1301	11	3
208	360	3	3	1	3	368	988	1.09861	5.90808	6.89568	11	3
732	208	3	3	1	78	18	1201	4.35671	2.89037	7.09091	11	3
707	437	3	3	0	67	3533	1	4.20469	8.1699	0	11	3
315	707	3	3	0	14	3586	1	2.63906	8.18479	0	11	4
379	707	3	3	0	56	3544	1	4.02535	8.17301	0	11	4
379	486	3	3	1	273	51	1102	5.60947	3.93183	7.00488	11	4
486	379	3	3	1	33	154	722	3.49651	5.03695	6.58203	11	4
517	360	3	3	1	31	157	1148	3.43399	5.05625	7.04578	11	4
486	315	3	3	1	98	542	910	4.58497	6.29527	6.81344	11	4
517	315	3	3	1	109	175	1025	4.69135	5.16479	6.93245	11	4
707	360	3	3	1	76	186	3284	4.33073	5.22575	8.09682	11	4
360	707	3	3	0	5	3595	1	1.60944	8.1873	0	11	4
486	379	3	3	0	44	3556	1	3.78419	8.17639	0	11	4
437	707	3	3	0	71	3529	1	4.26268	8.16877	0	11	4
707	315	3	3	1	29	520	1276	3.3673	6.25383	7.15149	11	4
315	517	3	3	1	28	182	822	3.3322	5.20401	6.71174	11	4
360	517	3	3	1	20	634	1112	2.99573	6.45205	7.01392	11	4
517	379	3	3	1	53	215	1091	3.97029	5.37064	6.99485	11	4
486	360	3	3	0	263	3337	1	5.57215	8.11283	0	11	4
208	379	3	3	1	10	143	708	2.30259	4.96284	6.56244	11	4
360	486	3	3	1	2	54	1036	0.693147	3.98898	6.94312	11	4
208	437	3	3	1	334	88	1156	5.81114	4.47734	7.05272	11	4
208	304	4	3	1	69	87	1313	4.23411	4.46591	7.18007	12	1
437	315	4	4	1	107	231	1660	4.67283	5.44242	7.41457	12	1
304	208	3	4	1	46	208	971	3.82864	5.33754	6.87833	12	1
486	304	4	3	1	30	526	989	3.4012	6.2653	6.89669	12	1
486	486	4	4	1	45	56	938	3.80666	4.02535	6.84375	12	1
315	379	4	4	1	72	15	1209	4.27667	2.70805	7.09755	12	1
315	732	4	3	1	62	244	996	4.12713	5.49717	6.90375	12	1
517	486	4	4	1	737	21	1880	6.60259	3.04452	7.53903	12	1
360	315	4	4	1	278	1679	1758	5.62762	7.42595	7.47193	12	1
360	437	4	4	1	77	531	1751	4.34381	6.27476	7.46794	12	1
707	208	4	4	1	28	297	2023	3.3322	5.69373	7.61234	12	1
707	304	3	3	1	30	281	1468	3.4012	5.63835	7.29166	12	1
707	486	3	4	1	56	147	1359	4.02535	4.99043	7.2145	12	1
208	707	4	3	1	13	636	890	2.56495	6.4552	6.79122	12	1
437	732	4	3	0	133	3467	1	4.89035	8.15104	0	12	1
304	304	3	3	1	223	160	974	5.40717	5.07517	6.88141	12	1
304	707	3	3	0	40	3560	1	3.68888	8.17752	0	12	1
517	304	4	3	0	51	3549	1	3.93183	8.17442	0	12	1
517	707	4	3	1	95	506	1208	4.55388	6.22654	7.09672	12	1
707	517	3	4	1	11	1516	1134	2.3979	7.32383	7.03351	12	2
315	315	4	4	1	14	1514	906	2.63906	7.32251	6.80904	12	2
517	437	4	4	0	212	3388	1	5.35659	8.128	0	12	2
360	732	4	3	0	35	3565	1	3.55535	8.17892	0	12	2
379	315	3	4	1	130	224	1021	4.86753	5.41165	6.92854	12	2
208	360	4	4	1	102	81	1084	4.62497	4.39445	6.98841	12	2
208	437	4	4	1	44	627	903	3.78419	6.44095	6.80572	12	2
486	360	4	4	1	17	452	1415	2.83321	6.11368	7.25488	12	2
707	707	3	3	1	20	757	550	2.99573	6.62936	6.30992	12	2
437	707	4	3	0	31	3569	1	3.43399	8.18004	0	12	2
486	437	4	4	1	5	220	1102	1.60944	5.39363	7.00488	12	2
379	486	3	4	1	41	1196	621	3.71357	7.08674	6.43133	12	2
208	379	4	3	1	36	52	1109	3.58352	3.95124	7.01121	12	2
437	208	4	4	1	119	66	2141	4.77912	4.18965	7.66903	12	2
486	315	4	4	1	12	126	911	2.48491	4.83628	6.81454	12	2
486	379	4	3	1	9	26	930	2.19722	3.2581	6.83518	12	2
315	208	4	4	1	16	59	1128	2.77259	4.07754	7.0282	12	2
517	315	4	4	1	87	369	724	4.46591	5.9108	6.58479	12	2
517	360	4	4	1	61	260	1219	4.11087	5.56068	7.10579	12	2
360	486	4	4	1	3	199	1022	1.09861	5.2933	6.92952	12	2
360	517	4	4	1	100	134	2479	4.60517	4.89784	7.81561	12	3
379	732	3	3	0	130	3470	1	4.86753	8.15191	0	12	3
208	732	4	3	1	15	779	742	2.70805	6.65801	6.60935	12	3
437	486	4	4	1	410	181	576	6.01616	5.1985	6.35611	12	3
304	437	3	4	1	5	63	732	1.60944	4.14313	6.59578	12	3
315	517	4	4	1	15	655	1135	2.70805	6.48464	7.03439	12	3
517	379	4	3	1	21	18	921	3.04452	2.89037	6.82546	12	3
360	304	4	3	1	125	48	1103	4.82831	3.8712	7.00579	12	3
360	707	4	3	1	42	1378	1167	3.73767	7.22839	7.06219	12	3
707	315	3	3	1	35	84	1587	3.55535	4.43082	7.3696	12	3
707	379	3	3	0	29	3571	1	3.3673	8.1806	0	12	3
379	208	3	4	1	14	152	919	2.63906	5.02388	6.82329	12	3
379	517	3	4	0	158	3442	1	5.0626	8.14381	0	12	3
379	707	3	3	0	224	3376	1	5.41165	8.12445	0	12	3
208	315	4	4	1	10	109	1080	2.30259	4.69135	6.98472	12	3
437	304	4	3	1	138	18	993	4.92725	2.89037	6.90073	12	3
437	517	4	4	0	32	3568	1	3.46574	8.17976	0	12	3
304	315	3	4	1	19	97	1088	2.94444	4.57471	6.9921	12	3
304	379	3	3	1	61	28	874	4.11087	3.3322	6.77308	12	3
304	732	3	3	1	45	1354	860	3.80666	7.21082	6.75693	12	3
208	315	3	3	1	167	191	1170	5.11799	5.25227	7.06476	12	4
315	304	4	3	0	168	3432	1	5.12396	8.1409	0	12	4
517	732	3	3	1	124	1425	903	4.82028	7.26193	6.80572	12	4
360	208	4	4	1	53	320	1046	3.97029	5.76832	6.95273	12	4
208	360	3	4	1	46	90	1238	3.82864	4.49981	7.12125	12	4
437	732	4	3	1	53	63	811	3.97029	4.14313	6.69827	12	4
379	304	3	3	1	118	55	944	4.77068	4.00733	6.85013	12	4
517	360	4	4	1	56	1417	902	4.02535	7.2563	6.80461	12	4
486	732	4	3	0	68	3532	1	4.21951	8.16962	0	12	4
315	486	4	4	1	45	25	1094	3.80666	3.21888	6.9976	12	4
315	707	4	3	1	55	58	835	4.00733	4.06044	6.72743	12	4
707	437	3	4	0	44	3556	1	3.78419	8.17639	0	12	4
517	315	4	3	1	202	243	1016	5.30827	5.49306	6.92363	12	4
208	315	4	3	1	30	207	989	3.4012	5.33272	6.89669	12	4
379	315	3	3	1	69	942	1108	4.23411	6.84801	7.01031	12	4
707	379	3	3	1	23	269	1034	3.13549	5.59471	6.94119	12	4
437	707	4	3	1	122	252	412	4.80402	5.52943	6.02102	12	4
315	315	4	3	1	57	206	1089	4.04305	5.32788	6.99302	12	4
208	360	4	4	1	35	260	959	3.55535	5.56068	6.86589	12	4
208	437	4	4	1	51	226	1167	3.93183	5.42053	7.06219	12	4
315	304	5	4	1	43	49	1054	3.7612	3.89182	6.96035	13	1
437	517	5	5	1	22	909	1331	3.09104	6.81235	7.19369	13	1
315	707	4	4	1	45	898	774	3.80666	6.80017	6.65157	13	1
304	360	3	5	1	381	10	1480	5.9428	2.30259	7.2998	13	1
360	732	5	4	1	86	818	1181	4.45435	6.70686	7.07412	13	1
360	208	5	5	1	6	84	1164	1.79176	4.43082	7.05962	13	1
517	732	4	4	0	61	3539	1	4.11087	8.1716	0	13	1
486	732	5	4	1	4	502	985	1.38629	6.2186	6.89264	13	1
360	304	5	4	1	35	89	2033	3.55535	4.48864	7.61727	13	1
486	379	5	4	1	6	83	1119	1.79176	4.41884	7.02019	13	1
379	304	4	4	1	15	193	922	2.70805	5.26269	6.82655	13	1
304	360	3	5	1	4	282	812	1.38629	5.64191	6.6995	13	1
707	437	3	5	0	102	3498	1	4.62497	8.15995	0	13	1
437	486	5	5	0	134	3466	1	4.89784	8.15076	0	13	1
304	379	5	4	1	15	224	871	2.70805	5.41165	6.76964	13	1
437	304	5	4	0	75	3525	1	4.31749	8.16764	0	13	1
315	486	5	5	1	9	94	826	2.19722	4.54329	6.71659	13	1
315	486	5	5	1	15	302	1023	2.70805	5.71043	6.93049	13	1
360	707	5	4	1	47	698	1089	3.85015	6.54822	6.99302	13	1
208	732	4	4	0	25	3575	1	3.21888	8.18172	0	13	1
379	707	4	4	0	276	3324	1	5.6204	8.10892	0	13	2
707	360	3	5	0	22	3578	1	3.09104	8.18256	0	13	2
208	437	4	5	1	26	777	985	3.2581	6.65544	6.89264	13	2
304	437	3	5	1	63	160	899	4.14313	5.07517	6.80128	13	2
379	304	4	4	1	81	51	1020	4.39445	3.93183	6.92756	13	2
517	360	4	5	0	58	3542	1	4.06044	8.17245	0	13	2
304	360	3	5	0	34	3566	1	3.52636	8.1792	0	13	2
208	379	4	4	0	11	3589	1	2.3979	8.18563	0	13	2
304	437	3	5	0	53	3547	1	3.97029	8.17386	0	13	2
379	732	4	4	0	25	3575	1	3.21888	8.18172	0	13	2
360	707	5	5	1	31	1794	961	3.43399	7.4922	6.86797	13	2
315	517	4	5	1	29	177	1039	3.3673	5.17615	6.94601	13	2
360	486	5	4	0	14	3586	1	2.63906	8.18479	0	13	2
486	732	5	4	0	75	3525	1	4.31749	8.16764	0	13	2
360	732	4	4	1	18	136	1141	2.89037	4.91265	7.03966	13	2
379	707	4	4	0	151	3449	1	5.01728	8.14584	0	13	2
437	486	5	5	0	15	3585	1	2.70805	8.18451	0	13	2
304	732	3	4	0	44	3556	1	3.78419	8.17639	0	13	2
208	707	4	4	0	12	3588	1	2.48491	8.18535	0	13	3
517	304	4	4	1	7	814	692	1.94591	6.70196	6.53959	13	3
486	360	5	4	0	258	3342	1	5.55296	8.11432	0	13	3
486	437	4	5	0	50	3550	1	3.91202	8.1747	0	13	3
304	304	3	3	0	19	3581	1	2.94444	8.1834	0	13	3
517	707	4	4	0	10	3590	1	2.30259	8.18591	0	13	3
379	707	4	3	0	63	3537	1	4.14313	8.17103	0	13	3
208	379	4	4	1	32	277	1091	3.46574	5.62402	6.99485	13	3
304	707	3	3	0	86	3514	1	4.45435	8.16451	0	13	3
315	315	4	3	1	22	326	892	3.09104	5.7869	6.79347	13	3
208	360	4	4	1	44	18	889	3.78419	2.89037	6.7901	13	3
315	208	4	4	1	18	184	876	2.89037	5.21494	6.77537	13	3
437	517	5	5	1	57	499	1300	4.04305	6.21261	7.17012	13	3
360	732	4	4	1	22	303	660	3.09104	5.71373	6.49224	13	3
208	437	4	4	1	17	780	1082	2.83321	6.65929	6.98657	13	3
437	707	5	3	0	35	3565	1	3.55535	8.17892	0	13	3
360	486	4	4	1	21	470	1773	3.04452	6.15273	7.48043	13	3
360	517	4	5	1	15	390	1090	2.70805	5.96615	6.99393	13	4
486	379	4	4	1	5	289	826	1.60944	5.66643	6.71659	13	4
379	208	3	4	1	338	118	1241	5.82305	4.77068	7.12367	13	4
517	379	4	4	1	41	356	1080	3.71357	5.87493	6.98472	13	4
379	732	4	4	0	82	3518	1	4.40672	8.16565	0	13	4
517	315	4	3	1	77	350	949	4.34381	5.85793	6.85541	13	4
315	517	4	5	1	32	63	902	3.46574	4.14313	6.80461	13	4
379	517	4	5	1	185	74	1401	5.22036	4.30407	7.24494	13	4
208	315	4	3	1	171	1062	937	5.14166	6.96791	6.84268	13	4
437	208	4	4	1	49	19	795	3.89182	2.94444	6.67834	13	4
517	360	4	4	1	31	141	1016	3.43399	4.94876	6.92363	13	4
360	304	4	3	1	49	32	992	3.89182	3.46574	6.89972	13	4
379	732	4	4	1	77	423	1102	4.34381	6.04737	7.00488	13	4
304	379	3	4	1	116	174	946	4.75359	5.15906	6.85224	13	4
486	315	4	3	1	77	109	1176	4.34381	4.69135	7.06987	13	4
208	732	4	4	1	51	60	886	3.93183	4.09434	6.78672	13	4
360	707	4	3	1	21	178	772	3.04452	5.18178	6.64898	13	4
437	486	4	4	1	276	62	2072	5.6204	4.12713	7.63627	13	4
304	732	3	4	0	244	3356	1	5.49717	8.11851	0	13	4
517	360	5	5	1	83	211	1307	4.41884	5.35186	7.17549	14	1
486	360	5	5	0	9	3591	1	2.19722	8.18619	0	14	1
315	486	5	5	1	24	31	909	3.17805	3.43399	6.81235	14	1
732	517	5	5	1	8	89	1142	2.07944	4.48864	7.04054	14	1
517	437	5	5	1	76	220	1453	4.33073	5.39363	7.28139	14	1
732	486	5	5	1	10	74	1215	2.30259	4.30407	7.1025	14	1
315	304	5	4	1	16	94	1007	2.77259	4.54329	6.91473	14	1
486	437	5	5	1	16	375	916	2.77259	5.92693	6.82002	14	1
437	304	5	4	1	19	402	1130	2.94444	5.99645	7.02997	14	1
437	517	5	5	0	102	3498	1	4.62497	8.15995	0	14	1
208	315	5	5	0	108	3492	1	4.68213	8.15823	0	14	1
360	517	5	5	0	24	3576	1	3.17805	8.182	0	14	1
360	304	5	4	1	28	245	1125	3.3322	5.50126	7.02554	14	1
437	208	5	5	1	34	216	1054	3.52636	5.37528	6.96035	14	1
732	208	5	5	1	4	32	1077	1.38629	3.46574	6.98193	14	1
486	732	5	5	0	29	3571	1	3.3673	8.1806	0	14	1
208	360	5	5	1	20	1407	1069	2.99573	7.24922	6.97448	14	1
437	486	5	5	1	4	588	1088	1.38629	6.37673	6.9921	14	1
732	304	5	4	1	14	188	953	2.63906	5.23644	6.85961	14	2
517	315	4	5	1	72	643	949	4.27667	6.46614	6.85541	14	2
208	379	5	5	1	54	490	660	3.98898	6.19441	6.49224	14	2
379	315	4	5	1	81	86	712	4.39445	4.45435	6.56808	14	2
517	379	4	4	1	80	496	1021	4.38203	6.20658	6.92854	14	2
486	315	5	5	1	28	153	765	3.3322	5.03044	6.63988	14	2
379	304	5	4	1	49	166	1022	3.89182	5.11199	6.92952	14	2
517	732	5	5	0	109	3491	1	4.69135	8.15794	0	14	2
379	732	4	5	0	51	3549	1	3.93183	8.17442	0	14	2
315	315	5	5	1	100	246	1241	4.60517	5.50533	7.12367	14	2
486	379	5	4	1	21	724	1017	3.04452	6.58479	6.92461	14	2
315	208	5	5	1	68	124	949	4.21951	4.82028	6.85541	14	2
379	208	5	5	1	105	205	1075	4.65396	5.32301	6.98008	14	2
732	437	5	5	1	42	325	1013	3.73767	5.78383	6.92067	14	2
732	315	5	5	1	58	154	1173	4.06044	5.03695	7.06732	14	2
379	517	5	5	1	16	395	1269	2.77259	5.97889	7.14598	14	2
732	360	5	5	1	34	142	948	3.52636	4.95583	6.85435	14	2
360	208	5	5	1	80	995	1723	4.38203	6.90274	7.45182	14	2
315	517	5	5	0	24	3576	1	3.17805	8.182	0	14	2
379	486	5	5	1	81	311	1096	4.39445	5.73979	6.99942	14	2
208	732	5	4	0	41	3559	1	3.71357	8.17723	0	14	3
732	304	5	4	1	8	316	459	2.07944	5.75574	6.12905	14	3
486	315	5	5	1	20	76	1057	2.99573	4.33073	6.96319	14	3
315	486	5	5	1	31	143	1073	3.43399	4.96284	6.97821	14	3
517	732	4	4	0	60	3540	1	4.09434	8.17188	0	14	3
360	304	5	4	1	10	136	889	2.30259	4.91265	6.7901	14	3
517	437	4	5	1	121	459	1139	4.79579	6.12905	7.03791	14	3
437	486	5	5	1	405	423	613	6.00389	6.04737	6.41836	14	3
379	208	4	5	1	14	71	975	2.63906	4.26268	6.88244	14	3
517	360	4	5	1	40	274	1112	3.68888	5.61313	7.01392	14	3
208	360	5	5	1	54	71	1217	3.98898	4.26268	7.10414	14	3
360	517	5	5	1	67	87	1348	4.20469	4.46591	7.20638	14	3
517	379	4	4	1	44	118	792	3.78419	4.77068	6.67456	14	3
732	437	5	5	1	17	73	1044	2.83321	4.29046	6.95081	14	3
379	732	4	5	0	14	3586	1	2.63906	8.18479	0	14	3
732	486	5	5	1	24	992	977	3.17805	6.89972	6.88449	14	3
208	379	5	4	1	3	78	910	1.09861	4.35671	6.81344	14	3
437	304	5	4	1	16	161	899	2.77259	5.0814	6.80128	14	3
732	517	4	5	1	50	172	1032	3.91202	5.14749	6.93925	14	3
437	517	4	5	1	30	217	2174	3.4012	5.3799	7.68432	14	3
517	379	4	4	1	71	280	1037	4.26268	5.63479	6.94409	14	4
379	486	4	5	1	57	29	908	4.04305	3.3673	6.81124	14	4
486	360	5	5	1	63	154	1335	4.14313	5.03695	7.19669	14	4
208	732	5	4	1	101	833	1012	4.61512	6.72503	6.91968	14	4
517	315	4	5	0	32	3568	1	3.46574	8.17976	0	14	4
315	304	5	4	1	56	216	389	4.02535	5.37528	5.96358	14	4
360	517	5	5	1	44	225	1339	3.78419	5.4161	7.19968	14	4
486	437	5	5	1	18	152	981	2.89037	5.02388	6.88857	14	4
486	379	5	4	1	20	118	1070	2.99573	4.77068	6.97541	14	4
304	360	4	5	1	73	46	795	4.29046	3.82864	6.67834	14	4
360	208	5	5	1	22	37	1064	3.09104	3.61092	6.96979	14	4
732	208	4	5	1	45	94	920	3.80666	4.54329	6.82437	14	4
360	486	5	5	1	63	159	1798	4.14313	5.0689	7.49443	14	4
379	304	4	4	1	46	344	920	3.82864	5.84064	6.82437	14	4
304	379	4	4	1	8	189	840	2.07944	5.24175	6.7334	14	4
208	315	5	5	0	20	3580	1	2.99573	8.18312	0	14	4
315	517	5	5	1	43	452	1155	3.7612	6.11368	7.05186	14	4
437	208	4	5	1	43	47	1247	3.7612	3.85015	7.1285	14	4
486	732	5	4	1	15	1048	818	2.70805	6.95464	6.70686	14	4
304	732	4	4	0	118	3482	1	4.77068	8.15536	0	14	4
707	437	3	3	1	30	1176	1856	3.4012	7.06987	7.52618	15	1
486	315	3	3	1	58	61	1072	4.06044	4.11087	6.97728	15	1
315	486	3	3	1	35	212	1109	3.55535	5.35659	7.01121	15	1
732	304	3	3	1	62	44	1138	4.12713	3.78419	7.03703	15	1
707	360	3	3	1	20	20	1893	2.99573	2.99573	7.54592	15	1
315	707	3	3	0	76	3524	1	4.33073	8.16735	0	15	1
517	315	3	3	0	33	3567	1	3.49651	8.17948	0	15	1
360	208	3	3	1	6	709	1192	1.79176	6.56386	7.08339	15	1
732	486	3	3	1	22	123	928	3.09104	4.81218	6.83303	15	1
707	732	3	3	1	10	131	1319	2.30259	4.8752	7.18463	15	1
360	304	3	3	1	14	129	914	2.63906	4.85981	6.81783	15	1
315	208	2	3	1	44	76	946	3.78419	4.33073	6.85224	15	1
360	517	3	3	1	6	378	1078	1.79176	5.93489	6.98286	15	1
732	517	2	3	1	80	649	952	4.38203	6.47543	6.85857	15	1
486	315	3	3	1	13	93	1028	2.56495	4.5326	6.93537	15	1
437	208	3	3	1	98	234	1094	4.58497	5.45532	6.9976	15	1
379	208	3	3	1	68	405	909	4.21951	6.00389	6.81235	15	1
732	208	3	3	1	92	36	1259	4.52179	3.58352	7.13807	15	1
304	315	3	3	1	47	37	1024	3.85015	3.61092	6.93147	15	1
437	486	3	3	1	50	259	107	3.91202	5.55683	4.67283	15	1
208	707	3	3	1	4	728	760	1.38629	6.5903	6.63332	15	2
707	437	3	3	1	10	2187	946	2.30259	7.69029	6.85224	15	2
315	707	3	3	1	12	1316	904	2.48491	7.18235	6.80683	15	2
360	517	3	3	1	121	388	1306	4.79579	5.96101	7.17472	15	2
517	707	3	3	0	135	3465	1	4.90527	8.15047	0	15	2
208	315	3	3	1	24	101	1074	3.17805	4.61512	6.97915	15	2
437	732	3	3	1	20	684	119	2.99573	6.52796	4.77912	15	2
707	517	3	3	0	44	3556	1	3.78419	8.17639	0	15	2
360	304	3	3	1	53	316	2438	3.97029	5.75574	7.79893	15	2
304	707	3	3	0	29	3571	1	3.3673	8.1806	0	15	2
486	315	3	3	1	33	28	1067	3.49651	3.3322	6.97261	15	2
486	437	3	3	1	71	53	1127	4.26268	3.97029	7.02731	15	2
517	304	3	3	1	64	290	1000	4.15888	5.66988	6.90776	15	2
360	486	3	3	0	79	3521	1	4.36945	8.1665	0	15	2
379	315	3	3	0	89	3511	1	4.48864	8.16366	0	15	2
379	486	3	3	0	19	3581	1	2.94444	8.1834	0	15	2
437	208	3	3	0	63	3537	1	4.14313	8.17103	0	15	2
517	437	3	3	1	76	997	1026	4.33073	6.90475	6.93342	15	2
360	707	3	3	0	139	3461	1	4.93447	8.14931	0	15	3
486	360	3	3	1	101	12	1092	4.61512	2.48491	6.99577	15	3
360	208	3	3	1	92	36	1145	4.52179	3.58352	7.04316	15	3
208	315	3	3	1	110	144	1130	4.70048	4.96981	7.02997	15	3
315	486	3	3	1	42	100	922	3.73767	4.60517	6.82655	15	3
360	208	3	3	1	46	95	1253	3.82864	4.55388	7.1333	15	3
486	437	3	3	1	12	112	815	2.48491	4.7185	6.70319	15	3
208	315	3	3	0	34	3566	1	3.52636	8.1792	0	15	3
379	304	3	3	1	13	243	709	2.56495	5.49306	6.56386	15	3
315	208	3	3	1	56	84	1076	4.02535	4.43082	6.98101	15	3
437	707	3	3	0	35	3565	1	3.55535	8.17892	0	15	3
304	379	3	3	1	42	345	941	3.73767	5.84354	6.84694	15	3
517	360	3	3	0	118	3482	1	4.77068	8.15536	0	15	3
379	517	3	3	0	123	3477	1	4.81218	8.15393	0	15	3
315	517	3	3	1	8	81	1066	2.07944	4.39445	6.97167	15	3
707	707	3	3	1	28	448	1233	3.3322	6.10479	7.11721	15	3
304	437	3	3	1	4	223	678	1.38629	5.40717	6.51915	15	3
517	379	3	3	1	112	341	424	4.7185	5.83188	6.04973	15	3
437	486	3	3	0	147	3453	1	4.99043	8.147	0	15	3
437	304	3	3	1	148	30	1485	4.99721	3.4012	7.30317	15	4
707	360	3	3	1	18	97	1302	2.89037	4.57471	7.17166	15	4
315	304	3	3	1	22	971	687	3.09104	6.87833	6.53233	15	4
315	517	3	3	1	189	123	1321	5.24175	4.81218	7.18614	15	4
707	360	3	3	0	20	3580	1	2.99573	8.18312	0	15	4
437	517	3	3	1	501	87	1480	6.21661	4.46591	7.2998	15	4
304	437	3	3	1	42	335	771	3.73767	5.81413	6.64769	15	4
304	437	3	3	1	57	531	804	4.04305	6.27476	6.6896	15	4
304	360	3	3	1	36	73	861	3.58352	4.29046	6.75809	15	4
304	437	3	3	1	49	308	903	3.89182	5.7301	6.80572	15	4
304	360	3	3	0	26	3574	1	3.2581	8.18144	0	15	4
707	379	3	3	1	45	185	1292	3.80666	5.22036	7.16395	15	4
732	304	3	3	1	38	74	848	3.63759	4.30407	6.74288	15	4
486	732	3	3	1	133	413	1025	4.89035	6.02345	6.93245	15	4
707	732	3	3	0	114	3486	1	4.7362	8.15651	0	15	4
379	707	3	3	0	72	3528	1	4.27667	8.16849	0	15	4
732	208	3	3	1	25	38	973	3.21888	3.63759	6.88038	15	4
315	486	3	3	1	14	41	887	2.63906	3.71357	6.78784	15	4
517	732	3	3	0	128	3472	1	4.85203	8.15249	0	15	4
732	707	3	3	1	21	2133	793	3.04452	7.66528	6.67582	15	4
208	379	4	3	1	10	59	997	2.30259	4.07754	6.90475	16	1
208	732	4	3	0	57	3543	1	4.04305	8.17273	0	16	1
304	732	3	3	1	6	94	845	1.79176	4.54329	6.73934	16	1
315	732	4	3	1	42	1147	1016	3.73767	7.04491	6.92363	16	1
379	437	3	4	1	586	494	1615	6.37332	6.20254	7.38709	16	1
486	379	4	3	1	4	297	1028	1.38629	5.69373	6.93537	16	1
707	315	3	3	1	37	694	986	3.61092	6.54247	6.89366	16	1
304	315	3	3	1	73	194	1047	4.29046	5.26786	6.95368	16	1
304	379	3	3	0	50	3550	1	3.91202	8.1747	0	16	1
315	304	4	3	1	74	106	1212	4.30407	4.66344	7.10003	16	1
360	486	4	4	0	38	3562	1	3.63759	8.17808	0	16	1
360	707	4	4	0	76	3524	1	4.33073	8.16735	0	16	1
379	208	3	3	1	76	170	967	4.33073	5.1358	6.8742	16	1
379	304	3	3	0	55	3545	1	4.00733	8.17329	0	16	1
379	486	3	4	0	61	3539	1	4.11087	8.1716	0	16	1
379	517	3	4	1	54	1232	973	3.98898	7.11639	6.88038	16	1
379	707	3	4	1	15	295	897	2.70805	5.68698	6.79906	16	1
437	304	4	3	1	19	117	921	2.94444	4.76217	6.82546	16	1
437	517	3	3	1	45	418	1335	3.80666	6.03548	7.19669	16	1
437	707	3	4	1	44	617	1324	3.78419	6.42487	7.18841	16	1
486	360	4	3	1	37	288	749	3.61092	5.66296	6.61874	16	2
304	360	3	3	1	5	128	965	1.60944	4.85203	6.87213	16	2
517	732	3	3	1	86	541	1007	4.45435	6.29342	6.91473	16	2
360	517	4	3	1	63	1644	1470	4.14313	7.40489	7.29302	16	2
732	486	3	4	1	6	208	886	1.79176	5.33754	6.78672	16	2
315	517	4	3	1	72	535	1090	4.27667	6.28227	6.99393	16	2
707	379	3	3	0	28	3572	1	3.3322	8.18088	0	16	2
732	208	3	3	1	16	59	1226	2.77259	4.07754	7.11151	16	2
437	208	3	3	1	71	16	1996	4.26268	2.77259	7.5989	16	2
315	707	4	3	0	5	3595	1	1.60944	8.1873	0	16	2
437	486	3	4	1	74	768	266	4.30407	6.64379	5.5835	16	2
732	517	3	3	1	13	67	944	2.56495	4.20469	6.85013	16	2
707	732	3	3	0	43	3557	1	3.7612	8.17667	0	16	2
517	379	4	3	0	59	3541	1	4.07754	8.17216	0	16	2
360	304	4	3	1	30	133	1046	3.4012	4.89035	6.95273	16	2
315	208	4	3	1	15	73		2.70805	4.29046		16	3
360	486	3	3	1	57	292		4.04305	5.67675		16	3
208	732	4	3	1	9	416		2.19722	6.03069		16	3
208	315	4	3	1	28	491		3.3322	6.19644		16	3
360	208	3	3	1	41	183		3.71357	5.20949		16	3
486	379	4	3	1	29	180		3.3673	5.19296		16	3
486	732	4	3	1	44	375		3.78419	5.92693		16	3
315	732	4	3	1	74	88		4.30407	4.47734		16	3
732	304	3	4	1	70	153		4.2485	5.03044		16	3
208	379	4	3	1	58	50		4.06044	3.91202		16	3
707	360	3	3	1	33	249		3.49651	5.51745		16	3
517	315	3	3	1	137	96		4.91998	4.56435		16	3
315	486	3	3	1	52	265		3.95124	5.57973		16	3
379	517	3	3	1	2	98		0.693147	4.58497		16	3
517	315	3	3	0	63	3537	1	4.14313	8.17103	0	16	4
208	379	3	3	1	24	82	1048	3.17805	4.40672	6.95464	16	4
379	707	3	3	0	39	3561	1	3.66356	8.1778	0	16	4
360	208	3	3	0	67	3533	1	4.20469	8.1699	0	16	4
486	360	3	3	0	47	3553	1	3.85015	8.17555	0	16	4
379	517	3	3	0	188	3412	1	5.23644	8.13505	0	16	4
486	437	3	3	1	48	294	1087	3.8712	5.68358	6.99118	16	4
437	517	3	3	1	55	64	1091	4.00733	4.15888	6.99485	16	4
486	360	3	3	0	85	3515	1	4.44265	8.16479	0	16	4
517	360	3	3	0	111	3489	1	4.70953	8.15737	0	16	4
486	437	4	3	0	157	3443	1	5.05625	8.1441	0	16	4
517	379	3	3	1	34	20	1028	3.52636	2.99573	6.93537	16	4
437	517	3	3	1	58	180	1592	4.06044	5.19296	7.37275	16	4
517	379	3	3	0	245	3355	1	5.50126	8.11821	0	16	4
315	517	3	3	1	15	350	1028	2.70805	5.85793	6.93537	16	4
486	732	4	3	0	13	3587	1	2.56495	8.18507	0	16	4
379	707	3	3	0	20	3580	1	2.99573	8.18312	0	16	4
707	379	3	3	1	25	338	1290	3.21888	5.82305	7.1624	16	4
486	437	4	3	0	9	3591	1	2.19722	8.18619	0	16	4
437	707	3	3	1	101	1397	1127	4.61512	7.24208	7.02731	16	4
208	315	3	3	0	84	3516	1	4.43082	8.16508	0	17	1
315	208	3	3	1	50	14	1208	3.91202	2.63906	7.09672	17	1
379	315	3	3	0	117	3483	1	4.76217	8.15565	0	17	1
379	486	3	3	1	106	461	1191	4.66344	6.1334	7.08255	17	1
304	360	3	3	1	36	37	866	3.58352	3.61092	6.76388	17	1
304	707	3	3	0	59	3541	1	4.07754	8.17216	0	17	1
208	379	3	3	1	138	229	877	4.92725	5.43372	6.77651	17	1
315	304	3	3	1	11	46	888	2.3979	3.82864	6.78897	17	1
360	208	3	3	1	121	156	1236	4.79579	5.04986	7.11964	17	1
379	304	3	3	0	7	3593	1	1.94591	8.18674	0	17	1
304	732	3	3	0	51	3549	1	3.93183	8.17442	0	17	1
208	732	3	3	1	49	20	888	3.89182	2.99573	6.78897	17	1
315	486	3	3	1	33	84	913	3.49651	4.43082	6.81674	17	1
360	486	3	3	1	9	103	1060	2.19722	4.63473	6.96602	17	1
379	208	3	3	1	28	17	1078	3.3322	2.83321	6.98286	17	1
304	437	3	3	1	83	28	757	4.41884	3.3322	6.62936	17	1
360	707	3	3	1	13	472	891	2.56495	6.15698	6.79234	17	1
304	315	3	3	1	104	374	997	4.64439	5.92426	6.90475	17	1
315	707	3	3	1	153	241	1129	5.03044	5.4848	7.02909	17	1
437	707	3	3	0	99	3501	1	4.59512	8.1608	0	17	2
517	360	3	3	1	258	547	872	5.55296	6.30445	6.77079	17	2
517	379	3	3	1	9	154	1013	2.19722	5.03695	6.92067	17	2
437	486	3	3	1	67	292	970	4.20469	5.67675	6.8773	17	2
486	732	3	3	1	25	117	1152	3.21888	4.76217	7.04925	17	2
707	437	3	3	1	14	385	1645	2.63906	5.95324	7.4055	17	2
486	360	3	3	1	79	19	1405	4.36945	2.94444	7.24779	17	2
379	517	3	3	1	224	480	1289	5.41165	6.17379	7.16162	17	2
517	707	3	3	1	150	254	894	5.01064	5.53733	6.79571	17	2
517	732	3	3	1	114	961	966	4.7362	6.86797	6.87316	17	2
517	315	3	3	0	95	3505	1	4.55388	8.16195	0	17	2
437	304	3	3	1	14	100	186	2.63906	4.60517	5.22575	17	2
707	517	3	3	1	43	382	1180	3.7612	5.94542	7.07327	17	2
437	517	3	3	1	20	55	1132	2.99573	4.00733	7.03174	17	2
707	315	3	3	1	24	654	1689	3.17805	6.48311	7.43189	17	2
437	208	3	3	1	69	31	1413	4.23411	3.43399	7.25347	17	2
707	379	3	3	0	17	3583	1	2.83321	8.18396	0	17	2
486	379	3	3	1	21	338	710	3.04452	5.82305	6.56526	17	2
707	360	3	3	0	29	3571	1	3.3673	8.1806	0	17	2
379	707	3	3	0	39	3561	1	3.66356	8.1778	0	17	2
304	315	3	3	1	71	55	1013	4.26268	4.00733	6.92067	17	3
304	707	3	3	1	377	127	1126	5.93225	4.84419	7.02643	17	3
304	437	3	3	0	76	3524	1	4.33073	8.16735	0	17	3
304	379	3	3	1	70	599	681	4.2485	6.39526	6.52356	17	3
304	732	3	3	1	78	1069	924	4.35671	6.97448	6.82871	17	3
437	517	3	3	1	16	32	931	2.77259	3.46574	6.83626	17	3
707	707	3	3	1	13	877	1567	2.56495	6.77651	7.35692	17	3
208	315	3	3	1	131	115	1117	4.8752	4.74493	7.0184	17	3
208	732	3	3	1	24	457	833	3.17805	6.12468	6.72503	17	3
486	732	3	3	0	121	3479	1	4.79579	8.1545	0	17	3
732	707	3	3	0	18	3582	1	2.89037	8.18368	0	17	3
437	304	3	3	1	56	53	636	4.02535	3.97029	6.4552	17	3
707	732	3	3	1	15	196	639	2.70805	5.27811	6.4599	17	3
437	486	3	3	1	24	148	1118	3.17805	4.99721	7.0193	17	3
732	486	3	3	1	18	122	975	2.89037	4.80402	6.88244	17	3
304	360	3	3	1	21	97	951	3.04452	4.57471	6.85751	17	3
517	315	3	3	0	71	3529	1	4.26268	8.16877	0	17	3
732	517	3	3	1	20	614	1075	2.99573	6.41999	6.98008	17	3
732	208	3	3	1	25	47	985	3.21888	3.85015	6.89264	17	3
732	304	3	3	1	69	62	1030	4.23411	4.12713	6.93731	17	3
707	732	3	3	0	94	3506	1	4.54329	8.16223	0	17	4
360	208	3	3	1	62	235	1177	4.12713	5.45959	7.07072	17	4
707	707	3	3	1	72	265	1220	4.27667	5.57973	7.10661	17	4
379	517	3	3	1	32	288	1098	3.46574	5.66296	7.00125	17	4
517	732	3	3	0	57	3543	1	4.04305	8.17273	0	17	4
360	486	3	3	1	31	144	850	3.43399	4.96981	6.74524	17	4
707	360	3	3	1	44	20	1224	3.78419	2.99573	7.10988	17	4
315	304	3	3	1	10	64	968	2.30259	4.15888	6.87523	17	4
360	707	3	3	0	22	3578	1	3.09104	8.18256	0	17	4
732	208	3	3	1	50	100	959	3.91202	4.60517	6.86589	17	4
379	304	3	3	1	205	288	1004	5.32301	5.66296	6.91175	17	4
707	437	3	3	0	51	3549	1	3.93183	8.17442	0	17	4
379	208	3	3	1	28	69	984	3.3322	4.23411	6.89163	17	4
707	379	3	3	1	10	83	581	2.30259	4.41884	6.36475	17	4
315	707	3	3	1	56	262	897	4.02535	5.56834	6.79906	17	4
379	486	3	3	1	39	477	267	3.66356	6.16752	5.58725	17	4
707	315	3	3	0	38	3562	1	3.63759	8.17808	0	17	4
315	486	3	3	1	19	228	868	2.94444	5.42935	6.76619	17	4
379	707	3	3	1	39	269	962	3.66356	5.59471	6.86901	17	4
732	304	3	3	1	38	94	973	3.63759	4.54329	6.88038	17	4
304	437	4	4	1	103	2177	945	4.63473	7.6857	6.85118	18	1
379	486	4	4	1	44	571	793	3.78419	6.34739	6.67582	18	1
208	315	4	4	1	23	45	1206	3.13549	3.80666	7.09506	18	1
707	707	4	4	1	29	590	609	3.3673	6.38012	6.41182	18	1
379	315	4	4	1	217	925	1262	5.3799	6.82979	7.14045	18	1
304	707	4	4	1	2	584	860	0.693147	6.3699	6.75693	18	1
437	707	4	4	0	96	3504	1	4.56435	8.16166	0	18	1
437	304	4	4	1	70	60	1151	4.2485	4.09434	7.04839	18	1
732	208	4	4	1	24	303	938	3.17805	5.71373	6.84375	18	1
360	486	4	4	0	15	3585	1	2.70805	8.18451	0	18	1
315	304	4	4	1	7	100		1.94591	4.60517	9.60858	18	1
437	486	4	4	1	37	41	1147	3.61092	3.71357	7.04491	18	1
517	315	4	4	1	71	182	1179	4.26268	5.20401	7.07242	18	1
379	517	4	4	1	60	166	1060	4.09434	5.11199	6.96602	18	1
208	732	4	4	1	78	35	1112	4.35671	3.55535	7.01392	18	1
360	707	4	4	0	31	3569	1	3.43399	8.18004	0	18	1
304	360	4	4	1	13	21	823	2.56495	3.04452	6.71296	18	1
304	379	4	4	1	17	143	809	2.83321	4.96284	6.6958	18	1
379	304	4	4	1	121	125	1218	4.79579	4.82831	7.10497	18	1
732	304	4	4	1	25	135	1159	3.21888	4.90527	7.05531	18	1
732	486	4	4	1	46	2161	848	3.82864	7.67833	6.74288	18	2
304	315	4	4	1	56	278	1939	4.02535	5.62762	7.56993	18	2
732	517	4	4	1	44	869	954	3.78419	6.76734	6.86066	18	2
315	707	4	4	1	64	1217	923	4.15888	7.10414	6.82763	18	2
707	379	4	4	1	40	439	1751	3.68888	6.0845	7.46794	18	2
707	360	4	4	0	39	3561	1	3.66356	8.1778	0	18	2
486	732	4	4	0	23	3577	1	3.13549	8.18228	0	18	2
304	732	4	4	1	16	624	776	2.77259	6.43615	6.65415	18	2
707	315	4	4	1	41	224	1778	3.71357	5.41165	7.48324	18	2
517	732	4	4	1	48	1752	949	3.8712	7.46851	6.85541	18	2
707	732	4	4	0	55	3545	1	4.00733	8.17329	0	18	2
707	437	4	4	1	92	2256	1075	4.52179	7.72135	6.98008	18	2
732	707	4	4	0	44	3556	1	3.78419	8.17639	0	18	2
732	208	4	4	1	24	21	1092	3.17805	3.04452	6.99577	18	2
732	304	4	4	1	9	56	928	2.19722	4.02535	6.83303	18	2
732	486	4	4	1	13	225	789	2.56495	5.4161	6.67077	18	2
304	315	4	4	1	234	40	925	5.45532	3.68888	6.82979	18	2
732	517	4	4	1	34	376	1048	3.52636	5.92959	6.95464	18	2
437	304	4	4	1	89	535	999	4.48864	6.28227	6.90675	18	2
315	304	4	4	1	18	183	837	2.89037	5.20949	6.72982	18	2
707	360	4	4	1	32	281	1253	3.46574	5.63835	7.1333	18	3
707	315	4	3	1	16	87	2629	2.77259	4.46591	7.87436	18	3
379	517	4	4	1	150	204	1134	5.01064	5.31812	7.03351	18	3
208	732	4	4	1	78	22	960	4.35671	3.09104	6.86693	18	3
304	360	4	4	1	33	30	840	3.49651	3.4012	6.7334	18	3
304	379	4	4	0	38	3562	1	3.63759	8.17808	0	18	3
707	379	4	4	1	4	50	1816	1.38629	3.91202	7.50439	18	3
707	732	4	4	0	15	3585	1	2.70805	8.18451	0	18	3
732	707	4	4	1	47	62	1006	3.85015	4.12713	6.91374	18	3
304	732	4	4	0	170	3430	1	5.1358	8.14032	0	18	3
707	437	4	4	1	30	117	897	3.4012	4.76217	6.79906	18	3
517	315	4	3	1	109	45	1208	4.69135	3.80666	7.09672	18	3
379	304	4	4	0	208	3392	1	5.33754	8.12917	0	18	3
486	732	4	4	1	37	134	996	3.61092	4.89784	6.90375	18	3
517	732	4	4	0	94	3506	1	4.54329	8.16223	0	18	3
360	486	4	4	1	86	51	1752	4.45435	3.93183	7.46851	18	3
315	707	4	4	0	26	3574	1	3.2581	8.18144	0	18	3
437	486	4	4	0	74	3526	1	4.30407	8.16792	0	18	3
360	707	4	4	0	43	3557	1	3.7612	8.17667	0	18	3
360	707	4	4	0	2	3598	1	0.693147	8.18813	0	18	3
315	707	4	4	0	8	3592	1	2.07944	8.18646	0	18	4
517	315	4	3	1	201	979	1114	5.3033	6.88653	7.01571	18	4
379	304	3	4	0	153	3447	1	5.03044	8.14526	0	18	4
486	732	4	4	1	33	82	781	3.49651	4.40672	6.66058	18	4
517	732	4	4	0	20	3580	1	2.99573	8.18312	0	18	4
304	732	4	4	1	208	454	1031	5.33754	6.1181	6.93828	18	4
707	437	3	4	0	80	3520	1	4.38203	8.16622	0	18	4
379	517	3	4	1	117	718	1511	4.76217	6.57647	7.32053	18	4
208	732	4	4	1	23	159	1108	3.13549	5.0689	7.01031	18	4
304	360	4	4	1	151	240	884	5.01728	5.48064	6.78446	18	4
304	379	4	4	0	158	3442	1	5.0626	8.14381	0	18	4
707	379	3	4	1	6	219	101	1.79176	5.38907	4.61512	18	4
707	732	3	4	0	27	3573	1	3.29584	8.18116	0	18	4
732	707	4	4	0	63	3537	1	4.14313	8.17103	0	18	4
707	360	3	4	1	57	693	429	4.04305	6.54103	6.06146	18	4
707	315	4	3	1	20	1159	1335	2.99573	7.05531	7.19669	18	4
732	304	4	4	1	44	62	953	3.78419	4.12713	6.85961	18	4
732	486	4	3	1	10	53	825	2.30259	3.97029	6.71538	18	4
304	315	4	3	0	139	3461	1	4.93447	8.14931	0	18	4
732	517	4	4	1	32	186	1318	3.46574	5.22575	7.18387	18	4
732	486	5	4	1	20	191	1035	2.99573	5.25227	6.94216	19	1
707	732	4	5	0	27	3573	1	3.29584	8.18116	0	19	1
707	437	4	5	0	7	3593	1	1.94591	8.18674	0	19	1
304	379	4	5	1	5	123	974	1.60944	4.81218	6.88141	19	1
315	707	5	5	1	59	626	1221	4.07754	6.43935	7.10743	19	1
486	732	5	5	1	8	1406	886	2.07944	7.2485	6.78672	19	1
732	517	5	5	1	30	460	968	3.4012	6.13123	6.87523	19	1
360	486	5	4	1	47	140	1304	3.85015	4.94164	7.17319	19	1
379	517	4	5	1	111	347	1301	4.70953	5.84932	7.17089	19	1
707	437	4	5	1	32	213	747	3.46574	5.36129	6.61607	19	1
732	707	5	4	0	57	3543	1	4.04305	8.17273	0	19	1
304	315	5	4	1	52	135	873	3.95124	4.90527	6.77194	19	1
707	360	4	5	1	34	32	1312	3.52636	3.46574	7.17931	19	1
304	732	4	5	1	176	50	999	5.17048	3.91202	6.90675	19	1
707	379	4	5	1	18	392	1853	2.89037	5.97126	7.52456	19	1
486	732	5	4	1	13	1085	931	2.56495	6.98934	6.83626	19	1
732	707	5	4	1	93	419		4.5326	6.03787	9.62152	19	1
707	315	4	4	1	40	133	1993	3.68888	4.89035	7.5974	19	1
707	732	4	4	0	35	3565	1	3.55535	8.17892	0	19	1
732	707	5	4	0	45	3555	1	3.80666	8.17611	0	19	4
437	486	4	4	1	91	616	1032	4.51086	6.42325	6.93925	19	4
379	304	4	5	1	588	100	1515	6.37673	4.60517	7.32317	19	4
486	732	5	4	1	35	1444	858	3.55535	7.27517	6.7546	19	4
517	732	4	4	1	132	2666	337	4.8828	7.88833	5.82008	19	4
732	707	5	4	1	20	135	825	2.99573	4.90527	6.71538	19	4
517	732	4	4	0	42	3558	1	3.73767	8.17695	0	19	4
315	707	4	4	1	16	277	1062	2.77259	5.62402	6.96791	19	4
707	732	4	4	1	10	2285	964	2.30259	7.73412	6.87109	19	4
379	304	4	5	0	14	3586	1	2.63906	8.18479	0	19	4
707	360	4	4	0	19	3581	1	2.94444	8.1834	0	19	4
517	732	4	4	0	28	3572	1	3.3322	8.18088	0	19	4
360	486	5	4	1	35	705	975	3.55535	6.5582	6.88244	19	4
304	732	4	4	1	13	121	1773	2.56495	4.79579	7.48043	19	4
437	707	4	4	0	192	3408	1	5.2575	8.13388	0	19	4
379	517	4	4	1	269	1081	1435	5.59471	6.98564	7.26892	19	4
517	732	4	4	0	160	3440	1	5.07517	8.14323	0	19	4
437	707	4	4	0	77	3523	1	4.34381	8.16707	0	19	4
304	379	4	4	0	20	3580	1	2.99573	8.18312	0	19	4
360	486	4	4	1	8	458	883	2.07944	6.12687	6.78333	19	4
