# Supplementary material for: Genetic Variation and Covariation in Male Attractiveness and Female Mating Preferences in Drosophila melanogaster
Source: G3 (Bethesda). 2013 Nov 8;4(1):79–88. doi: 10.1534/g3.113.007468 (PMC3887542; doi:10.1534/g3.113.007468)
Supplement: Supporting Information [file supp_g3.113.007468_TableS1.xlsx]

## Sheet: Sheet1
		MALE GENOTYPES
		208	304	315	360	379	437	486	517	707	732
FEMALE GENOTYPES	208	50.75 ± 87.46	61.7 ± 68.56	87.4 ± 72.09	545.83 ± 984.5	127.8 ± 116.18	389.73 ± 1046.64	73.67 ± 60.44	363.84 ± 787.27	520.64 ± 1040.65	74.8 ± 84.93
	304	410.18 ± 1051.33	1044.83 ± 1520.26	481.64 ± 1014.39	247.4 ± 268.29	1554.41 ± 1698.81	469 ± 1026.45	1477.06 ± 1672.83	726.09 ± 986.03	420.9 ± 309.8	117.91 ± 79.84
	315	1365.53 ± 1612.11	611.2 ± 1085.65	1205.92 ± 1427.11	737.9 ± 474.99	1634.31 ± 1501.05	1056.54 ± 1449.91	132 ± 148.5	1406.5 ± 1512.1	978.36 ± 1322.64	1245.21 ± 1513.16
	360	506.83 ± 1041.89	898.54 ± 1526.49	672.2 ± 1175.84	1242.36 ± 1523.68	287.75 ± 236.79	676.25 ± 1042.16	1497.2 ± 1478.47	1288.55 ± 1467.85	1496.08 ± 1718.64	1215.36 ± 1543.57
	379	453.83 ± 995.43	1231.38 ± 1604.03	543.18 ± 1042.23	985.33 ± 1262.25	1639.71 ± 1645.32	789.92 ± 1272.71	496.33 ± 981.83	836 ± 1256.08	1046.08 ± 1450.94	976.21 ± 1433.26
	437	348.89 ± 292.19	1181.62 ± 1460.17	965.83 ± 1274.84	1392.23 ± 1240.66	1047.25 ± 1248.02	1032.27 ± 1292.32	1047.23 ± 1443.09	1139.3 ± 983.84	2298.58 ± 1456.01	825.23 ± 1233.06
	486	1175.79 ± 1564.16	713.29 ± 1231.89	138.64 ± 98.26	1292.42 ± 1582.61	1151.38 ± 1411.61	1367.89 ± 1561.71	663.33 ± 1368.03	760.18 ± 1061.52	554.73 ± 1030.57	429.6 ± 666.56
	517	603.08 ± 1004.21	811.18 ± 1029.22	583.91 ± 1011.04	713.64 ± 1043.63	1022.19 ± 1244.59	954.79 ± 1417.63	1031.46 ± 1450.31	619.64 ± 995.41	1442.43 ± 1449.53	386.89 ± 281.91
	707	1603.2 ± 1487.64	1765.39 ± 1669.63	2174.47 ± 1551.84	2477.83 ± 1411.28	2656.07 ± 1451.92	2449.16 ± 1469.02	1570.64 ± 1564.15	1995.47 ± 1503.15	1840.94 ± 1540.28	2332.33 ± 1602.75
	732	1015.79 ± 1402.53	1674.23 ± 1525.95	1053.67 ± 1307	2173.79 ± 1533.05	2992.39 ± 1162.44	1873.95 ± 1619.81	1742.31 ± 1500.81	2705.69 ± 1183.23	2597.17 ± 1511.11	1920 ± 1606.58
