# Supplementary material for: Genetic Variation and Covariation in Male Attractiveness and Female Mating Preferences in Drosophila melanogaster
Source: G3 (Bethesda). 2013 Nov 8;4(1):79–88. doi: 10.1534/g3.113.007468 (PMC3887542; doi:10.1534/g3.113.007468)
Supplement: Supporting Information [file supp_g3.113.007468_TableS2.xlsx]

## Sheet: Sheet1
		MALE GENOTYPES
		208	304	315	360	379	437	486	517	707	732
FEMALE GENOTYPES	208	100.42 ± 184.65	32.5 ± 25.22	34.6 ± 21.06	55.25 ± 34.19	120.1 ± 123.06	85.18 ± 37.68	85.33 ± 190.44	104.89 ± 85.31	28.55 ± 25.02	38.3 ± 28.04
	304	65.64 ± 65.52	86.67 ± 96.69	56.18 ± 65.23	36.3 ± 35.13	107.35 ± 139.21	80.45 ± 71.12	37.13 ± 40.24	146.64 ± 275.26	37.9 ± 37.25	38.27 ± 22.62
	315	67.2 ± 56.21	84.4 ± 62.22	56.17 ± 55.58	123.7 ± 138.91	115 ± 94.09	80.15 ± 42.28	37.3 ± 30.22	92.88 ± 53.02	35.09 ± 15.05	48.57 ± 39.3
	360	55.42 ± 47.37	64.31 ± 102.56	49.6 ± 49.77	56.79 ± 61.9	106 ± 165.34	56.5 ± 53.53	84.4 ± 82.97	93 ± 70.2	34.08 ± 16.99	56.86 ± 42.73
	379	36.75 ± 36.25	48.77 ± 44.71	36.09 ± 28.29	47.25 ± 20.84	85 ± 157.72	92.67 ± 61.69	19.5 ± 12.22	65.33 ± 63.67	22.38 ± 11.96	33.5 ± 23.74
	437	81.89 ± 101.02	50.54 ± 33.07	80.08 ± 102.07	67.31 ± 69.43	253.33 ± 320.13	91.73 ± 60.82	58.46 ± 52.19	106.4 ± 72.62	46.58 ± 32.22	46.15 ± 23.62
	486	37.21 ± 33.1	28.79 ± 24.38	29 ± 13.99	44.47 ± 39.21	74.77 ± 64.97	131.83 ± 129.65	48.67 ± 40.35	139.18 ± 210.02	60.45 ± 73.3	19.4 ± 11.38
	517	49 ± 48.93	100.73 ± 184.19	42.64 ± 51.66	64.82 ± 54.66	121.56 ± 75.46	76 ± 124.56	30.23 ± 31.77	108.91 ± 66.21	36.57 ± 16.83	34.56 ± 21.8
	707	26.6 ± 24.37	93.61 ± 145.13	46.41 ± 40.81	54.83 ± 67.28	87.07 ± 81.38	82.47 ± 43.69	25.57 ± 29.71	75.94 ± 57.89	27 ± 21.37	40.83 ± 23.55
	732	42.5 ± 27.78	94.46 ± 80.2	75.2 ± 57.96	95.68 ± 142.55	87.91 ± 48.35	116.32 ± 124.09	42.25 ± 38.54	87.56 ± 43.27	39.5 ± 33.24	48.29 ± 24.87
