# Supplementary material for: Genetic Variation and Covariation in Male Attractiveness and Female Mating Preferences in Drosophila melanogaster
Source: G3 (Bethesda). 2013 Nov 8;4(1):79–88. doi: 10.1534/g3.113.007468 (PMC3887542; doi:10.1534/g3.113.007468)
Supplement: Supporting Information [file supp_g3.113.007468_TableS3.xlsx]

## Sheet: Sheet1
		MALE GENOTYPES
		208	304	315	360	379	437	486	517	707	732
FEMALE GENOTYPES	208	982.5 ± 193.91	853 ± 173.43	924.3 ± 340.34	1000.58 ± 500.98	1056.5 ± 125.63	1261.27 ± 580.82	1093.08 ± 282.38	1067.68 ± 369.13	1221.82 ± 660.95	1063 ± 127.43
	304	976.45 ± 348.22	632.42 ± 404.75	835.8 ± 392.56	1256.7 ± 534.54	599.53 ± 540.92	861 ± 433.23	636.19 ± 514.74	941.73 ± 428.56	1150.5 ± 274.34	883.55 ± 360.12
	315	647.13 ± 550.21	979.1 ± 462.03	840.83 ± 522.74	1313.2 ± 276.97	613.69 ± 539.09	1107.69 ± 947.66	999.1 ± 113.54	615.25 ± 510.1	1349.82 ± 789.37	800.86 ± 527.66
	360	1013.33 ± 341.64	713.85 ± 442.4	984 ± 419.4	925.93 ± 664.17	1175 ± 190.44	1108.83 ± 555.6	768.33 ± 589.06	803.73 ± 533.09	823.31 ± 1009.33	786.21 ± 525.84
	379	762.75 ± 395.96	601.85 ± 423.09	951.82 ± 329.12	1034.67 ± 631.57	584.65 ± 548.52	1223.83 ± 1031.51	798.08 ± 400	792.42 ± 414.25	920.08 ± 733.31	766.93 ± 507.32
	437	1037.33 ± 92	627.54 ± 365.12	937.92 ± 462.71	1097 ± 737.79	1086.92 ± 618.53	967.47 ± 719.66	801.85 ± 469.23	904.1 ± 489.08	597.67 ± 692.65	866.77 ± 393.07
	486	632.07 ± 426.4	776.93 ± 559.78	875 ± 305.79	827.68 ± 724.61	647.69 ± 435.31	555 ± 584.27	865.58 ± 417.36	915.91 ± 472.51	1009.73 ± 492.46	944.8 ± 122.68
	517	994.92 ± 335.46	864.64 ± 358.1	944.64 ± 345.52	1364.73 ± 679.6	927.75 ± 570.57	936.71 ± 687.55	789.62 ± 484.37	1027.91 ± 363.18	903.57 ± 695.13	1048.11 ± 121.44
	707	617.07 ± 463.46	508.06 ± 479.75	456.12 ± 507.85	379.11 ± 494.04	239.67 ± 411.52	345.26 ± 502.75	729.14 ± 567.6	513.47 ± 512.52	646.24 ± 611.32	324.27 ± 451.77
	732	668.07 ± 448.54	620.62 ± 565.54	780.87 ± 499.35	552.42 ± 633.27	194.61 ± 433.45	513.74 ± 582.19	527.44 ± 486.89	331.31 ± 468.7	292.08 ± 465.57	505.59 ± 518.89
